# Supplementary material for: Genetic properties of the MAGIC maize population: a new platform for high definition QTL mapping in Zea mays
Source: Genome Biol. 2015 Sep 11;16(1):167. doi: 10.1186/s13059-015-0716-z (PMC4566846; doi:10.1186/s13059-015-0716-z)
Supplement: Additional file 1: Table S1. — Details of the MAGIC maize founder lines. For each line, developer, breeding group, and pedigree are given. Web links to further information and seed availability are provided. (XLSX 9 kb) [file 13059_2015_716_MOESM1_ESM.xlsx]

## Sheet: Sheet1
Line	Developer	Breeding group	Pedigree	Availabilty (20 April 2015)
A632	Minnesota Agric Exp Stn	SS	(Mt42 x B14)B14^3	http://www.ars-grin.gov/cgi-bin/npgs/acc/display.pl?1082752
B73	Iowa Agric & Home Econ Exp Stn	SS	Iowa Stiff Stalk Synthetic C5	http://www.ars-grin.gov/cgi-bin/npgs/acc/display.pl?1445409
B96	J.A. Andre	TS	41:2504B Amargo Inbred Line	http://www.ars-grin.gov/cgi-bin/npgs/acc/display.pl?1203367
F7	INRA-Peronne	Mixed	French population 'Lacaune'	http://www.ars-grin.gov/cgi-bin/npgs/acc/display.pl?1196838
H99	Indiana Agric Exp Stn	NSS	Illinois Synthetic 60C	http://www.ars-grin.gov/cgi-bin/npgs/acc/display.pl?1073895
HP301	Indiana Agric Exp Stn	Popcorn	Supergold	http://www.ars-grin.gov/cgi-bin/npgs/acc/search.pl?accid=hp301&inactive=Yes
Mo17	Mo Agric Exp Stn	NSS	CI187-2 x C103	http://www.ars-grin.gov/cgi-bin/npgs/acc/search.pl?accid=mo17&inactive=Yes
W153R	Wisconsin Agric Exp Stn	NSS	(Ia153 X W8) Ia153	http://www.ars-grin.gov/cgi-bin/npgs/acc/display.pl?1084221
