# Supplementary material for: Genetic properties of the MAGIC maize population: a new platform for high definition QTL mapping in Zea mays
Source: Genome Biol. 2015 Sep 11;16(1):167. doi: 10.1186/s13059-015-0716-z (PMC4566846; doi:10.1186/s13059-015-0716-z)
Supplement: Additional file 2: Table S2. — MM population breeding design, organized in 35 subfamilies. In blue and red, single and double introductions of the backup founder (CML91). (XLSX 23 kb) [file 13059_2015_716_MOESM2_ESM.xlsx]

## Sheet: Sheet1
2-ways #1	2-ways #2	missing 2-ways #1	missing 2-ways #2	4-ways (pool) alleles	8-ways (#)	8-ways
F7xA632	B96xB73			(F7xA632/B96xB73)+(B96xA632/F7xB73)+(B73xA632/F7xB96)	1	[(F7xA632/B96xB73)+(B96xA632/F7xB73)+(B73xA632/F7xB96)] / [(W153RxH99/Mo17xHP301)+(Mo17xH99/W153RxHP301)+(HP301xH99/W153RxMo17)]
B96xA632	F7xB73
B73xA632	F7xB96
W153RxH99	Mo17xHP301			(W153RxH99/Mo17xHP301)+(Mo17xH99/W153RxHP301)+(HP301xH99/W153RxMo17)
Mo17xH99	W153RxHP301
HP301xH99	W153RxMo17
B73xA632	H99xB96			(B73xA632/H99xB96)+(B96xA632/H99xB73)+(H99xA632/B96xB73)	2	[(B73xA632/H99xB96)+(B96xA632/H99xB73)+(H99xA632/B96xB73)] / [(HP301xF7/W153RxMo17)+(Mo17xF7/W153RxHP301)+(W153RxF7/Mo17xHP301)]
B96xA632	H99xB73
H99xA632	B96xB73
HP301xF7	W153RxMo17			(HP301xF7/W153RxMo17)+(Mo17xF7/W153RxHP301)+(W153RxF7/Mo17xHP301)
Mo17xF7	W153RxHP301
W153RxF7	Mo17xHP301
B73xA632	H99xF7			(B73xA632/H99xF7)+(F7xA632/H99xB73)+(H99xA632/F7xB73)	3	[(B73xA632/H99xF7)+(F7xA632/H99xB73)+(H99xA632/F7xB73)] / [(Mo17xB96/W153RxHP301)+(W153RxB96/Mo17xHP301)+(B73xCML91/W153RxMo17)]
F7xA632	H99xB73
H99xA632	F7xB73
Mo17xB96	W153RxHP301			(Mo17xB96/W153RxHP301)+(W153RxB96/Mo17xHP301)+(B73xCML91/W153RxMo17)
W153RxB96	Mo17xHP301
B73xCML91	W153RxMo17	HP301xB96
B73xA632	HP301xF7			(B73xA632/HP301xF7)+(F7xA632/HP301xB73)+(HP301xA632/F7xB73)	4	[(B73xA632/HP301xF7)+(F7xA632/HP301xB73)+(HP301xA632/F7xB73)] / [(H99xB96/W153RxMo17)+(Mo17xB96/W153RxH99)+(W153RxB96/Mo17xH99)]
F7xA632	HP301xB73
HP301xA632	F7xB73
H99xB96	W153RxMo17			(H99xB96/W153RxMo17)+(Mo17xB96/W153RxH99)+(W153RxB96/Mo17xH99)
Mo17xB96	W153RxH99
W153RxB96	Mo17xH99
B73xA632	HP301xH99			(B73xA632/HP301xH99)+(H99xA632/HP301xB73)+(HP301xA632/H99xB73)	5	[(B73xA632/HP301xH99)+(H99xA632/HP301xB73)+(HP301xA632/H99xB73)] / [(F7xB96/W153RxMo17)+(Mo17xB96/W153RxF7)+(W153RxB96/Mo17xF7)]
H99xA632	HP301xB73
HP301xA632	H99xB73
F7xB96	W153RxMo17			(F7xB96/W153RxMo17)+(Mo17xB96/W153RxF7)+(W153RxB96/Mo17xF7)
Mo17xB96	W153RxF7
W153RxB96	Mo17xF7
B73xA632	Mo17xB96			(B73xA632/Mo17xB96)+(B96xA632/Mo17xB73)+(Mo17xA632/B96xB73)	6	[(B73xA632/Mo17xB96)+(B96xA632/Mo17xB73)+(Mo17xA632/B96xB73)] / [(H99xF7/W153RxHP301)+(HP301xF7/W153RxH99)+(W153RxF7/HP301xH99)]
B96xA632	Mo17xB73
Mo17xA632	B96xB73
H99xF7	W153RxHP301			(H99xF7/W153RxHP301)+(HP301xF7/W153RxH99)+(W153RxF7/HP301xH99)
HP301xF7	W153RxH99
W153RxF7	HP301xH99
B73xA632	Mo17xF7			(B73xA632/Mo17xF7)+(F7xA632/Mo17xB73)+(Mo17xA632/F7xB73)	7	[(B73xA632/Mo17xF7)+(F7xA632/Mo17xB73)+(Mo17xA632/F7xB73)] / [(H99xB96/W153RxHP301)+(W153RxB96/HP301xH99)+(B73xCML91/W153RxH99)]
F7xA632	Mo17xB73
Mo17xA632	F7xB73
H99xB96	W153RxHP301			(H99xB96/W153RxHP301)+(W153RxB96/HP301xH99)+(B73xCML91/W153RxH99)
W153RxB96	HP301xH99
B73xCML91	W153RxH99	HP301xB96
B73xA632	Mo17xH99			(B73xA632/Mo17xH99)+(H99xA632/Mo17xB73)+(Mo17xA632/H99xB73)	8	[(B73xA632/Mo17xH99)+(H99xA632/Mo17xB73)+(Mo17xA632/H99xB73)] / [(F7xB96/W153RxHP301)+(W153RxB96/HP301xF7)+(B73xCML91/W153RxF7)]
H99xA632	Mo17xB73
Mo17xA632	H99xB73
F7xB96	W153RxHP301			(F7xB96/W153RxHP301)+(W153RxB96/HP301xF7)+(B73xCML91/W153RxF7)
W153RxB96	HP301xF7
B73xCML91	W153RxF7	HP301xB96
B73xA632	Mo17xHP301			(B73xA632/Mo17xHP301)+(HP301xA632/Mo17xB73)+(Mo17xA632/HP301xB73)	9	[(B73xA632/Mo17xHP301)+(HP301xA632/Mo17xB73)+(Mo17xA632/HP301xB73)] / [(F7xB96/W153RxH99)+(H99xB96/W153RxF7)+(W153RxB96/H99xF7)]
HP301xA632	Mo17xB73
Mo17xA632	HP301xB73
F7xB96	W153RxH99			(F7xB96/W153RxH99)+(H99xB96/W153RxF7)+(W153RxB96/H99xF7)
H99xB96	W153RxF7
W153RxB96	H99xF7
B73xA632	W153RxB96			(B73xA632/W153RxB96)+(B96xA632/W153RxB73)+(W153RxA632/B96xB73)	10	[(B73xA632/W153RxB96)+(B96xA632/W153RxB73)+(W153RxA632/B96xB73)] / [(H99xF7/Mo17xHP301)+(HP301xF7/Mo17xH99)+(Mo17xF7/HP301xH99)]
B96xA632	W153RxB73
W153RxA632	B96xB73
H99xF7	Mo17xHP301			(H99xF7/Mo17xHP301)+(HP301xF7/Mo17xH99)+(Mo17xF7/HP301xH99)
HP301xF7	Mo17xH99
Mo17xF7	HP301xH99
B73xA632	W153RxF7			(B73xA632/W153RxF7)+(F7xA632/W153RxB73)+(W153RxA632/F7xB73)	11	[(B73xA632/W153RxF7)+(F7xA632/W153RxB73)+(W153RxA632/F7xB73)] / [(H99xB96/Mo17xHP301)+(Mo17xB96/HP301xH99)+(B73xCML91/Mo17xH99)]
F7xA632	W153RxB73
W153RxA632	F7xB73
H99xB96	Mo17xHP301			(H99xB96/Mo17xHP301)+(Mo17xB96/HP301xH99)+(B73xCML91/Mo17xH99)
Mo17xB96	HP301xH99
B73xCML91	Mo17xH99	HP301xB96
B73xA632	W153RxH99			(B73xA632/W153RxH99)+(H99xA632/W153RxB73)+(W153RxA632/H99xB73)	12	[(B73xA632/W153RxH99)+(H99xA632/W153RxB73)+(W153RxA632/H99xB73)] / [(F7xB96/Mo17xHP301)+(Mo17xB96/HP301xF7)+(B73xCML91/Mo17xF7)]
H99xA632	W153RxB73
W153RxA632	H99xB73
F7xB96	Mo17xHP301			(F7xB96/Mo17xHP301)+(Mo17xB96/HP301xF7)+(B73xCML91/Mo17xF7)
Mo17xB96	HP301xF7
B73xCML91	Mo17xF7	HP301xB96
B73xA632	W153RxHP301			(B73xA632/W153RxHP301)+(HP301xA632/W153RxB73)+(W153RxA632/HP301xB73)	13	[(B73xA632/W153RxHP301)+(HP301xA632/W153RxB73)+(W153RxA632/HP301xB73)] / [(F7xB96/Mo17xH99)+(H99xB96/Mo17xF7)+(Mo17xB96/H99xF7)]
HP301xA632	W153RxB73
W153RxA632	HP301xB73
F7xB96	Mo17xH99			(F7xB96/Mo17xH99)+(H99xB96/Mo17xF7)+(Mo17xB96/H99xF7)
H99xB96	Mo17xF7
Mo17xB96	H99xF7
B73xA632	W153RxMo17			(B73xA632/W153RxMo17)+(Mo17xA632/W153RxB73)+(W153RxA632/Mo17xB73)	14	[(B73xA632/W153RxMo17)+(Mo17xA632/W153RxB73)+(W153RxA632/Mo17xB73)] / [(F7xB96/HP301xH99)+(H99xB96/HP301xF7)+(B73xCML91/H99xF7)]
Mo17xA632	W153RxB73
W153RxA632	Mo17xB73
F7xB96	HP301xH99			(F7xB96/HP301xH99)+(H99xB96/HP301xF7)+(B73xCML91/H99xF7)
H99xB96	HP301xF7
B73xCML91	H99xF7	HP301xB96
B96xA632	H99xF7			(B96xA632/H99xF7)+(F7xA632/H99xB96)+(H99xA632/F7xB96)	15	[(B96xA632/H99xF7)+(F7xA632/H99xB96)+(H99xA632/F7xB96)] / [(HP301xB73/W153RxMo17)+(Mo17xB73/W153RxHP301)+(W153RxB73/Mo17xHP301)]
F7xA632	H99xB96
H99xA632	F7xB96
HP301xB73	W153RxMo17			(HP301xB73/W153RxMo17)+(Mo17xB73/W153RxHP301)+(W153RxB73/Mo17xHP301)
Mo17xB73	W153RxHP301
W153RxB73	Mo17xHP301
B96xA632	HP301xB73			(B96xA632/HP301xB73)+(HP301xA632/B96xB73)+(B96xA632/B73xCML91+(HP301xA632/B73xCML91)	16	[(B96xA632/HP301xB73)+(HP301xA632/B96xB73)+(B96xA632/B73xCML91+(HP301xA632/B73xCML91)] / [(H99xF7/W153RxMo17)+(Mo17xF7/W153RxH99)+(W153RxF7/Mo17xH99)]
HP301xA632	B96xB73
B96xA632	B73xCML91	B73xA632	HP301xB96
HP301xA632	B73xCML91
H99xF7	W153RxMo17			(H99xF7/W153RxMo17)+(Mo17xF7/W153RxH99)+(W153RxF7/Mo17xH99)
Mo17xF7	W153RxH99
W153RxF7	Mo17xH99
B96xA632	HP301xF7			(B96xA632/HP301xF7)+(HP301xA632/F7xB96)+(F7xA632/B73xCML91)	17	[(B96xA632/HP301xF7)+(HP301xA632/F7xB96)+(F7xA632/B73xCML91)] / [(H99xB73/W153RxMo17)+(Mo17xB73/W153RxH99)+(W153RxB73/Mo17xH99)]
HP301xA632	F7xB96
F7xA632	B73xCML91		HP301xB96
H99xB73	W153RxMo17			(H99xB73/W153RxMo17)+(Mo17xB73/W153RxH99)+(W153RxB73/Mo17xH99)
Mo17xB73	W153RxH99
W153RxB73	Mo17xH99
B96xA632	HP301xH99			(B96xA632/HP301xH99)+(HP301xA632/H99xB96)+(H99xA632/B73xCML91)	18	[(B96xA632/HP301xH99)+(HP301xA632/H99xB96)+(H99xA632/B73xCML91)] / [(F7xB73/W153RxMo17)+(Mo17xB73/W153RxF7)+(W153RxB73/Mo17xF7)]
HP301xA632	H99xB96
H99xA632	B73xCML91		HP301xB96
F7xB73	W153RxMo17			(F7xB73/W153RxMo17)+(Mo17xB73/W153RxF7)+(W153RxB73/Mo17xF7)
Mo17xB73	W153RxF7
W153RxB73	Mo17xF7
B96xA632	Mo17xF7			(B96xA632/Mo17xF7)+(F7xA632/Mo17xB96)+(Mo17xA632/F7xB96)	19	[(B96xA632/Mo17xF7)+(F7xA632/Mo17xB96)+(Mo17xA632/F7xB96)] / [(H99xB73/W153RxHP301)+(HP301xB73/W153RxH99)+(W153RxB73/HP301xH99)]
F7xA632	Mo17xB96
Mo17xA632	F7xB96
H99xB73	W153RxHP301			(H99xB73/W153RxHP301)+(HP301xB73/W153RxH99)+(W153RxB73/HP301xH99)
HP301xB73	W153RxH99
W153RxB73	HP301xH99
B96xA632	Mo17xH99			(B96xA632/Mo17xH99)+(H99xA632/Mo17xB96)+(Mo17xA632/H99xB96)	20	[(B96xA632/Mo17xH99)+(H99xA632/Mo17xB96)+(Mo17xA632/H99xB96)] / [(F7xB73/W153RxHP301)+(HP301xB73/W153RxF7)+(W153RxB73/HP301xF7)]
H99xA632	Mo17xB96
Mo17xA632	H99xB96
F7xB73	W153RxHP301			(F7xB73/W153RxHP301)+(HP301xB73/W153RxF7)+(W153RxB73/HP301xF7)
HP301xB73	W153RxF7
W153RxB73	HP301xF7
B96xA632	Mo17xHP301			(B96xA632/Mo17xHP301)+(HP301xA632/Mo17xB96)+(Mo17xA632/B73xCML91)	21	[(B96xA632/Mo17xHP301)+(HP301xA632/Mo17xB96)+(Mo17xA632/B73xCML91)] / [(F7xB73/W153RxH99)+(H99xB73/W153RxF7)+(W153RxB73/H99xF7)]
HP301xA632	Mo17xB96
Mo17xA632	B73xCML91		HP301xB96
F7xB73	W153RxH99			(F7xB73/W153RxH99)+(H99xB73/W153RxF7)+(W153RxB73/H99xF7)
H99xB73	W153RxF7
W153RxB73	H99xF7
B96xA632	W153RxF7			(B96xA632/W153RxF7)+(F7xA632/W153RxB96)+(W153RxA632/F7xB96)	22	[(B96xA632/W153RxF7)+(F7xA632/W153RxB96)+(W153RxA632/F7xB96)] / [(H99xB73/Mo17xHP301)+(HP301xB73/Mo17xH99)+(Mo17xB73/HP301xH99)]
F7xA632	W153RxB96
W153RxA632	F7xB96
H99xB73	Mo17xHP301			(H99xB73/Mo17xHP301)+(HP301xB73/Mo17xH99)+(Mo17xB73/HP301xH99)
HP301xB73	Mo17xH99
Mo17xB73	HP301xH99
B96xA632	W153RxH99			(B96xA632/W153RxH99)+(H99xA632/W153RxB96)+(W153RxA632/H99xB96)	23	[(B96xA632/W153RxH99)+(H99xA632/W153RxB96)+(W153RxA632/H99xB96)] / [(F7xB73/Mo17xHP301)+(HP301xB73/Mo17xF7)+(Mo17xB73/HP301xF7)]
H99xA632	W153RxB96
W153RxA632	H99xB96
F7xB73	Mo17xHP301			(F7xB73/Mo17xHP301)+(HP301xB73/Mo17xF7)+(Mo17xB73/HP301xF7)
HP301xB73	Mo17xF7
Mo17xB73	HP301xF7
B96xA632	W153RxHP301			(B96xA632/W153RxHP301)+(HP301xA632/W153RxB96)+(W153RxA632/B73xCML91)	24	[(B96xA632/W153RxHP301)+(HP301xA632/W153RxB96)+(W153RxA632/B73xCML91)] / [(F7xB73/Mo17xH99)+(H99xB73/Mo17xF7)+(Mo17xB73/H99xF7)]
HP301xA632	W153RxB96
W153RxA632	B73xCML91		HP301xB96
F7xB73	Mo17xH99			(F7xB73/Mo17xH99)+(H99xB73/Mo17xF7)+(Mo17xB73/H99xF7)
H99xB73	Mo17xF7
Mo17xB73	H99xF7
B96xA632	W153RxMo17			(B96xA632/W153RxMo17)+(Mo17xA632/W153RxB96)+(W153RxA632/Mo17xB96)	25	[(B96xA632/W153RxMo17)+(Mo17xA632/W153RxB96)+(W153RxA632/Mo17xB96)] / [(F7xB73/HP301xH99)+(H99xB73/HP301xF7)+(HP301xB73/H99xF7)]
Mo17xA632	W153RxB96
W153RxA632	Mo17xB96
F7xB73	HP301xH99			(F7xB73/HP301xH99)+(H99xB73/HP301xF7)+(HP301xB73/H99xF7)
H99xB73	HP301xF7
HP301xB73	H99xF7
F7xA632	HP301xH99			(F7xA632/HP301xH99)+(H99xA632/HP301xF7)+(HP301xA632/H99xF7)	26	[(F7xA632/HP301xH99)+(H99xA632/HP301xF7)+(HP301xA632/H99xF7)] / [(B96xB73/W153RxMo17)+(Mo17xB73/W153RxB96)+(W153RxB73/Mo17xB96)]
H99xA632	HP301xF7
HP301xA632	H99xF7
B96xB73	W153RxMo17			(B96xB73/W153RxMo17)+(Mo17xB73/W153RxB96)+(W153RxB73/Mo17xB96)
Mo17xB73	W153RxB96
W153RxB73	Mo17xB96
F7xA632	Mo17xH99			(F7xA632/Mo17xH99)+(H99xA632/Mo17xF7)+(Mo17xA632/H99xF7)	27	[(F7xA632/Mo17xH99)+(H99xA632/Mo17xF7)+(Mo17xA632/H99xF7)] / [(B96xB73/W153RxHP301)+(HP301xB73/W153RxB96)+(W153RxB96/B73xCML91+(W153RxHP301/B73xCML91)]
H99xA632	Mo17xF7
Mo17xA632	H99xF7
B96xB73	W153RxHP301			(B96xB73/W153RxHP301)+(HP301xB73/W153RxB96)+(W153RxB96/B73xCML91+(W153RxHP301/B73xCML91)
HP301xB73	W153RxB96
W153RxB96	B73xCML91	W153RxB73	HP301xB96
W153RxHP301	B73xCML91
F7xA632	Mo17xHP301			(F7xA632/Mo17xHP301)+(HP301xA632/Mo17xF7)+(Mo17xA632/HP301xF7)	28	[(F7xA632/Mo17xHP301)+(HP301xA632/Mo17xF7)+(Mo17xA632/HP301xF7)] / [(B96xB73/W153RxH99)+(H99xB73/W153RxB96)+(W153RxB73/H99xB96)]
HP301xA632	Mo17xF7
Mo17xA632	HP301xF7
B96xB73	W153RxH99			(B96xB73/W153RxH99)+(H99xB73/W153RxB96)+(W153RxB73/H99xB96)
H99xB73	W153RxB96
W153RxB73	H99xB96
F7xA632	W153RxH99			(F7xA632/W153RxH99)+(H99xA632/W153RxF7)+(W153RxA632/H99xF7)	29	[(F7xA632/W153RxH99)+(H99xA632/W153RxF7)+(W153RxA632/H99xF7)] / [(B96xB73/Mo17xHP301)+(HP301xB73/Mo17xB96)+(Mo17xB96/B73xCML91+(Mo17xHP301/B73xCML91)]
H99xA632	W153RxF7
W153RxA632	H99xF7
B96xB73	Mo17xHP301			(B96xB73/Mo17xHP301)+(HP301xB73/Mo17xB96)+(Mo17xB96/B73xCML91+(Mo17xHP301/B73xCML91)
HP301xB73	Mo17xB96
Mo17xB96	B73xCML91	Mo17xB73	HP301xB96
Mo17xHP301	B73xCML91
F7xA632	W153RxHP301			(F7xA632/W153RxHP301)+(HP301xA632/W153RxF7)+(W153RxA632/HP301xF7)	30	[(F7xA632/W153RxHP301)+(HP301xA632/W153RxF7)+(W153RxA632/HP301xF7)] / [(B96xB73/Mo17xH99)+(H99xB73/Mo17xB96)+(Mo17xB73/H99xB96)]
HP301xA632	W153RxF7
W153RxA632	HP301xF7
B96xB73	Mo17xH99			(B96xB73/Mo17xH99)+(H99xB73/Mo17xB96)+(Mo17xB73/H99xB96)
H99xB73	Mo17xB96
Mo17xB73	H99xB96
F7xA632	W153RxMo17			(F7xA632/W153RxMo17)+(Mo17xA632/W153RxF7)+(W153RxA632/Mo17xF7)	31	[(F7xA632/W153RxMo17)+(Mo17xA632/W153RxF7)+(W153RxA632/Mo17xF7)] / [(B96xB73/HP301xH99)+(HP301xB73/H99xB96)+(H99xB96/B73xCML91+(HP301xH99/B73xCML91)]
Mo17xA632	W153RxF7
W153RxA632	Mo17xF7
B96xB73	HP301xH99			(B96xB73/HP301xH99)+(HP301xB73/H99xB96)+(H99xB96/B73xCML91+(HP301xH99/B73xCML91)
HP301xB73	H99xB96
H99xB96	B73xCML91	H99xB73	HP301xB96
HP301xH99	B73xCML91
H99xA632	Mo17xHP301			(H99xA632/Mo17xHP301)+(HP301xA632/Mo17xH99)+(Mo17xA632/HP301xH99)	32	[(H99xA632/Mo17xHP301)+(HP301xA632/Mo17xH99)+(Mo17xA632/HP301xH99)] / [(B96xB73/W153RxF7)+(F7xB73/W153RxB96)+(W153RxB73/F7xB96)]
HP301xA632	Mo17xH99
Mo17xA632	HP301xH99
B96xB73	W153RxF7			(B96xB73/W153RxF7)+(F7xB73/W153RxB96)+(W153RxB73/F7xB96)
F7xB73	W153RxB96
W153RxB73	F7xB96
H99xA632	W153RxHP301			(H99xA632/W153RxHP301)+(HP301xA632/W153RxH99)+(W153RxA632/HP301xH99)	33	[(H99xA632/W153RxHP301)+(HP301xA632/W153RxH99)+(W153RxA632/HP301xH99)] / [(B96xB73/Mo17xF7)+(F7xB73/Mo17xB96)+(Mo17xB73/F7xB96)]
HP301xA632	W153RxH99
W153RxA632	HP301xH99
B96xB73	Mo17xF7			(B96xB73/Mo17xF7)+(F7xB73/Mo17xB96)+(Mo17xB73/F7xB96)
F7xB73	Mo17xB96
Mo17xB73	F7xB96
H99xA632	W153RxMo17			(H99xA632/W153RxMo17)+(Mo17xA632/W153RxH99)+(W153RxA632/Mo17xH99)	34	[(H99xA632/W153RxMo17)+(Mo17xA632/W153RxH99)+(W153RxA632/Mo17xH99)] / [(B96xB73/HP301xF7)+(HP301xB73/F7xB96)+(F7xB96/B73xCML91+(HP301xF7/B73xCML91)]
Mo17xA632	W153RxH99
W153RxA632	Mo17xH99
B96xB73	HP301xF7			(B96xB73/HP301xF7)+(HP301xB73/F7xB96)+(F7xB96/B73xCML91+(HP301xF7/B73xCML91)
HP301xB73	F7xB96
F7xB96	B73xCML91	F7xB73	HP301xB96
HP301xF7	B73xCML91
HP301xA632	W153RxMo17			(HP301xA632/W153RxMo17)+(Mo17xA632/W153RxHP301)+(W153RxA632/Mo17xHP301)	35	[(HP301xA632/W153RxMo17)+(Mo17xA632/W153RxHP301)+(W153RxA632/Mo17xHP301)] / [(B96xB73/H99xF7)+(F7xB73/H99xB96)+(H99xB73/F7xB96)]
Mo17xA632	W153RxHP301
W153RxA632	Mo17xHP301
B96xB73	H99xF7			(B96xB73/H99xF7)+(F7xB73/H99xB96)+(H99xB73/F7xB96)
F7xB73	H99xB96
H99xB73	F7xB96
