# Supplementary material for: Genetic properties of the MAGIC maize population: a new platform for high definition QTL mapping in Zea mays
Source: Genome Biol. 2015 Sep 11;16(1):167. doi: 10.1186/s13059-015-0716-z (PMC4566846; doi:10.1186/s13059-015-0716-z)
Supplement: Additional file 8: Table S3. — The genetic map of the MM population. (XLSX 2159 kb) [file 13059_2015_716_MOESM8_ESM.xlsx]

## Sheet: ARM.genetic.map
Marker	Chr	Position (RefGen V3)	cM
SYN83	1	0.003498	0.000145308
SYN79	1	0.109509	0.00454903
PZE.101000060	1	0.157104	0.00652614
PZE.101000088	1	0.238347	0.00990099
PZE.101000083	1	0.239225	0.00993747
PZE.101000108	1	0.25585	0.0106281
PZE.101000111	1	0.263938	0.010964
PZE.101000121	1	0.267874	0.0111276
PZE.101000122	1	0.267984	0.0111321
PZE.101000161	1	0.325012	0.0135011
PZE.101000167	1	0.333078	0.0138361
PZE.101000169	1	0.379844	0.0157788
PZE.101000209	1	0.39538	0.0164242
PZE.101000248	1	0.440038	0.0182793
PZE.101000256	1	0.485953	0.0201866
PZE.101000174	1	0.518892	0.0215549
PZE.101000287	1	0.5269	0.0218876
PZE.101000301	1	0.613257	0.0254748
PZE.101000344	1	0.659354	0.0273897
PZE.101000348	1	0.678882	0.0282009
PZE.101000349	1	0.679575	0.0282297
PZE.101000360	1	0.761163	0.0316189
PZE.101000359	1	0.76146	0.0316312
PZE.101000370	1	0.82225	0.0341565
PZE.101000424	1	0.980088	0.0407131
PZE.101000431	1	0.990443	0.0411432
PZE.101000442	1	0.991635	0.0411928
PZE.101000449	1	0.997342	0.0414298
PZE.101000450	1	0.997469	0.0414351
PZE.101000451	1	0.997636	0.041442
SYN8296	1	1.00128	0.0415936
PZE.101000530	1	1.16567	0.0484224
PZE.101000557	1	1.20365	0.357785
PZE.101000566	1	1.21269	0.360096
PZE.101000610	1	1.39813	0.407516
PZE.101000659	1	1.56502	0.450191
PZE.101000671	1	1.566	0.450442
PZE.101000673	1	1.56687	0.450663
PZE.101000740	1	1.66404	0.475512
PZE.101000754	1	1.68451	0.480744
PZE.101000760	1	1.74679	0.49667
PZE.101000775	1	1.75246	0.49812
PZE.101000788	1	1.75981	0.844374
SYN9660	1	1.77887	0.848105
SYN9659	1	1.78698	0.84969
SYN10558	1	1.95504	0.882578
PZE.101001044	1	1.96615	0.884753
PZE.101001050	1	1.9677	0.885055
PZE.101001094	1	2.03664	0.898547
PZE.101001103	1	2.03774	0.898761
PZE.101001107	1	2.04119	0.899437
PZE.101001108	1	2.04186	0.899568
PZE.101001110	1	2.04211	0.899617
SYN10560	1	2.04214	0.899622
PZE.101001114	1	2.04243	0.899679
PZE.101001115	1	2.04291	0.899773
PZE.101001116	1	2.04345	0.89988
SYN13279	1	2.0859	0.908187
SYN13282	1	2.08962	0.908913
SYN6001	1	2.20838	0.932153
PZE.101001265	1	2.29958	1.04636
PZE.101001280	1	2.30439	1.04656
PZE.101001320	1	2.33421	1.04781
PZE.101001364	1	2.38652	1.1481
PZE.101001380	1	2.42654	1.14975
SYN27251	1	2.43267	1.42115
PZE.101001587	1	2.6855	1.44933
SYN38927	1	2.69155	1.74463
SYN35330	1	2.7339	1.74927
SYN35346	1	2.73784	1.7497
SYN35327	1	2.73808	1.74973
SYN35339	1	2.73843	1.74977
SYN35335	1	2.73858	1.74978
SYN35336	1	2.74047	1.74999
SYN35329	1	2.74057	2.17032
SYN35333	1	2.7512	2.17195
SYN35328	1	2.75217	2.1721
SYN35344	1	2.75322	2.17226
SYN38932	1	2.78188	2.17666
SYN38934	1	2.78211	2.17669
SYN38928	1	2.78291	2.17682
SYN38925	1	2.79217	2.17824
SYNGENTA5822	1	2.79382	2.17849
SYN38926	1	2.79437	2.17857
PUT.163a.16926058.1127	1	2.7991	2.1793
SYN35337	1	2.86875	2.18998
PZE.101002081	1	2.89357	2.19379
PZA03613.2	1	2.93406	2.68443
SYN2547	1	2.93429	2.68447
SYN2548	1	2.93447	2.6845
SYN2545	1	3.00771	2.69659
PZE.101002282	1	3.02024	2.69866
SYN11121	1	3.02835	2.94729
SYN11115	1	3.03	2.94743
SYN11114	1	3.03193	2.94758
PZE.101002367	1	3.03348	2.94771
SYN11129	1	3.06151	3.48819
SYN11122	1	3.07099	3.48985
SYN11127	1	3.07163	3.48997
SYNGENTA17310	1	3.12381	3.49914
SYN11124	1	3.12871	3.99087
SYN30742	1	3.17459	3.99807
SYN30740	1	3.17865	3.99871
SYN30750	1	3.17889	3.99875
SYN30751	1	3.179	3.99877
SYN30756	1	3.17907	3.99878
SYN30757	1	3.17911	3.99878
SYN30738	1	3.18396	3.99954
SYN30746	1	3.18687	4
SYN30752	1	3.18687	4.19467
SYN30737	1	3.18877	4.19479
PZE.101002887	1	3.26353	4.19936
PZE.101002919	1	3.27152	4.19984
SYN30755	1	3.27407	4.5423
PZE.101003026	1	3.27577	4.54247
PZE.101003031	1	3.27769	4.54267
SYN9369	1	3.34776	5.34672
PZE.101003115	1	3.34954	5.34714
PZE.101003133	1	3.35329	5.34803
PZE.101003135	1	3.35482	5.3484
PZE.101003141	1	3.35552	5.34856
SYN9381	1	3.35788	5.34913
SYN9380	1	3.35792	5.34913
SYN9363	1	3.35832	5.34923
SYN9377	1	3.36098	5.34986
SYN9378	1	3.36156	6.4523
SYN9361	1	3.39917	6.46464
SYNGENTA16820	1	3.39929	6.46468
SYN9365	1	3.40069	6.46514
SYN9368	1	3.40077	6.46516
PZE.101003785	1	3.65921	6.5499
SYN11492	1	3.65923	6.54991
SYN11486	1	3.6595	7.50694
SYN11494	1	3.70177	7.518
SYN11485	1	3.70198	7.51805
SYN11493	1	3.70217	7.5181
SYN11490	1	3.70284	7.51828
SYN11500	1	3.70345	7.51844
SYN11501	1	3.70352	7.51845
SYN11503	1	3.70354	7.51846
SYN11491	1	3.70431	7.51866
PZA02129.1	1	3.72682	7.52455
PZE.101004328	1	3.73613	7.52698
PZE.101004337	1	3.82415	7.93096
PZE.101004387	1	3.87637	7.93616
SYN15069	1	3.88329	7.93685
SYN15073	1	3.8871	7.93723
PZE.101004923	1	4.01526	8.8131
SYN10467	1	4.01624	8.81331
SYN10459	1	4.01848	8.81379
SYN10469	1	4.03438	8.81721
PZE.101004580	1	4.03862	8.81812
SYN10465	1	4.04657	8.81983
PZE.101005008	1	4.14438	8.84086
PZA00393.1	1	4.18691	11.3515
PZE.101005032	1	4.20621	11.363
PUT.163a.29543981.1758	1	4.23511	11.3803
PUT.163a.29543981.1757	1	4.23513	11.3803
SYN5932	1	4.28588	11.4106
SYN5934	1	4.30065	11.4194
SYN5936	1	4.30236	11.4204
SYN5935	1	4.35162	11.4499
SYN7383	1	4.43773	11.5013
PZE.101005831	1	4.44544	11.5059
PZE.101005818	1	4.44591	11.5062
PZE.101005806	1	4.44656	11.5066
SYN7380	1	4.59707	11.5965
SYN7378	1	4.59757	11.5968
PZA02869.8	1	4.60167	11.5993
PZE.101005765	1	4.60292	13.4857
PZE.101005766	1	4.60313	13.4858
PZE.101005770	1	4.60401	13.4861
SYN7752	1	4.70927	13.5292
SYN7751	1	4.70989	13.5295
SYN7755	1	4.71438	13.5313
SYN7754	1	4.71439	13.5313
PUT.163a.50325923.2183	1	4.75221	13.5468
PUT.163a.50325923.2184	1	4.75225	13.5468
SYN10708	1	4.75847	13.5494
SYN10711	1	4.75956	13.5498
SYN10714	1	4.75994	13.55
SYN10715	1	4.75996	14.979
SYN10709	1	4.76191	14.9796
PZE.101006745	1	4.79005	14.9881
PZD00021.2	1	4.85635	15.008
PZD00020.2	1	4.85649	15.008
PZD00081.2	1	4.85735	15.0083
PZD00019.1	1	4.87096	15.0123
zagl1.1	1	4.87117	15.0124
PZE.101006890	1	4.98719	15.0472
SYN11315	1	4.98811	15.0475
SYN11324	1	4.98833	15.0476
ZM013498.0200	1	4.99641	16.5725
SYN11308	1	5.08334	16.599
SYN11309	1	5.08472	16.5995
SYN11325	1	5.08651	17.3559
PZE.101007769	1	5.24099	17.3789
SYN36149	1	5.32058	17.3907
SYN36150	1	5.32061	17.3907
SYN36142	1	5.32077	17.3907
SYN36143	1	5.32111	17.3908
PZA01022.1	1	5.32124	17.3908
SYN36146	1	5.33168	17.3924
SYN6288	1	5.3419	17.3939
SYN6290	1	5.38306	18.6644
SYN10139	1	5.4325	18.676
PZE.101008684	1	5.53409	18.6999
PZE.101008685	1	5.53453	19.3274
PZE.101009163	1	5.64692	19.3401
PZE.101009528	1	5.7257	19.3491
PUT.163a.86470789.4504	1	5.73401	19.35
PUT.163a.86470789.4503	1	5.73403	19.4488
PZE.101009312	1	5.74199	19.449
PZE.101009310	1	5.74353	19.449
PZE.101009215	1	5.80292	19.5476
PZE.101009582	1	5.82691	19.548
PZE.101009670	1	5.94813	19.6461
SYN6322	1	6.18691	19.7994
SYN6315	1	6.18915	19.7995
SYN6319	1	6.18987	19.7995
SYN6312	1	6.19015	19.7995
SYN6333	1	6.19035	19.7995
SYN6339	1	6.19229	19.7995
SYN6338	1	6.19229	19.7995
SYN6314	1	6.19251	19.7995
SYN6341	1	6.19456	19.7996
SYN6335	1	6.19463	19.7996
SYN6346	1	6.19485	19.7996
SYN6331	1	6.21126	19.9496
SYN6318	1	6.21406	19.9496
SYN6326	1	6.21443	19.9497
SYN6317	1	6.22793	19.95
SYN6320	1	6.22861	20.2839
SYN6337	1	6.23003	20.2839
PZE.101010560	1	6.23576	20.2843
PUT.163a.29543882.1755	1	6.23993	20.2845
PZE.101010649	1	6.4052	20.2933
SYN36524	1	6.41776	20.294
PZE.101010821	1	6.42535	20.2944
PZE.101010917	1	6.52948	20.83
PZE.101011048	1	6.54143	20.831
PZE.101011197	1	6.7709	20.8496
PZE.101011230	1	6.77567	21.1439
PZE.101011364	1	6.81042	21.1454
SYN13179	1	6.8308	21.1463
ZM012984.0229	1	6.83238	21.1464
SYN13174	1	6.83558	21.1465
SYN13182	1	6.83691	21.1466
SYN13173	1	6.83724	21.1466
SYN13185	1	6.83777	21.1466
PZE.101011431	1	6.83796	21.1466
SYN13169	1	6.84075	21.1467
SYN13177	1	6.84401	21.1469
SYN13175	1	6.91563	21.15
SYN13165	1	6.91607	21.25
SYN13178	1	6.91706	22.228
SYN13171	1	6.91737	22.228
SYN13170	1	6.91749	22.228
SYN7706	1	7.03982	22.2453
SYN7705	1	7.03983	22.2453
PZE.101011781	1	7.03985	22.2453
SYNGENTA6009	1	7.07295	23.2376
SYN7702	1	7.07371	23.2377
SYN7697	1	7.08042	23.2386
PZE.101011906	1	7.08062	23.2387
SYN7698	1	7.15561	23.2491
SYN7696	1	7.1618	23.4451
SYN20420	1	7.18659	23.4457
SYN12336	1	7.33798	23.4499
SYN12337	1	7.34224	23.45
PZE.101012517	1	7.34227	23.45
SYN12340	1	7.34279	23.45
SYN12338	1	7.34286	23.7934
SYN13394	1	7.45158	23.7985
SYN13399	1	7.48356	23.8
SYN13400	1	7.48365	24.0379
SYN13397	1	7.55731	24.0403
SYN13396	1	7.55998	24.0404
SYN13395	1	7.56078	24.0404
PZE.101013598	1	7.68365	24.0443
SYN13519	1	7.68436	24.0443
SYN13518	1	7.69477	24.0446
PZE.101013633	1	7.69657	24.0447
PZE.101013646	1	7.71073	24.0452
PZE.101013713	1	7.81989	24.0486
SYNGENTA0547	1	7.85617	24.0498
PZE.101013772	1	7.85624	24.0498
PZE.101013802	1	7.85705	24.0498
PHM1699.29	1	7.85933	24.0499
PZE.101013818	1	7.86163	24.05
SYN10900	1	7.86274	24.05
SYN10896	1	7.8632	24.1981
SYN6411	1	7.96141	24.2
SYN6413	1	7.96141	24.6482
PZE.101014003	1	7.99353	25.0924
PZE.101014135	1	8.02742	25.0942
PZE.101014266	1	8.09569	25.098
SYN6732	1	8.13127	25.1
SYN6740	1	8.13137	25.1
SYN6742	1	8.13139	25.1
SYN6738	1	8.13163	25.7252
SYN6739	1	8.13165	25.7252
SYN6737	1	8.13212	25.7252
SYN6733	1	8.13888	25.7257
SYN35551	1	8.34672	25.7417
SYN35550	1	8.34676	25.7417
SYN35545	1	8.34815	25.7418
PZA00528.1	1	8.3483	25.7418
SYN35543	1	8.35096	25.742
PZE.101014720	1	8.44553	25.7493
PZE.101014824	1	8.45449	26.9272
SYN11901	1	8.51082	26.935
SYN11909	1	8.51224	26.9352
PZA.000175002	1	8.55347	26.941
SYN11906	1	8.6123	26.9491
SYN11911	1	8.61277	26.9492
SYN11912	1	8.61314	26.9493
SYN11928	1	8.61359	26.9493
SYN11904	1	8.61409	26.9494
SYN11902	1	8.61766	26.9499
SYN11929	1	8.61806	26.9499
PZE.101015149	1	8.61823	26.95
SYN11903	1	8.6183	26.95
SYN11908	1	8.61843	27.6493
SYN11910	1	8.62623	27.6499
SYN11915	1	8.62693	27.8355
PZE.101015469	1	8.62869	27.8356
PZE.101015471	1	8.62904	27.8356
PZE.101015503	1	8.62974	27.8356
PZE.101015733	1	8.75542	27.8383
SYN6211	1	8.93895	27.8423
SYN6207	1	8.94119	27.8423
SYN6208	1	8.96915	27.8429
SYN6209	1	8.97434	27.843
PZA00447.5	1	9.04749	27.8446
PZA00447.6	1	9.04759	27.8446
PZA00447.8	1	9.04765	27.8446
PZB01915.1	1	9.05349	27.8447
SYNGENTA14387	1	9.05495	27.8447
PZA00731.6	1	9.29907	27.85
PZA00731.7	1	9.29922	28.0488
PZE.101016495	1	9.30015	28.0488
PZE.101016496	1	9.30017	28.0488
SYN21172	1	9.35378	28.05
SYN21171	1	9.35397	28.05
SYN21174	1	9.35404	28.05
SYN21175	1	9.35408	28.2492
SYN14137	1	9.3913	28.25
SYN14140	1	9.39245	28.5488
SYN14142	1	9.42873	28.5499
SYN14141	1	9.42916	28.55
SYN14147	1	9.4293	28.55
SYN14146	1	9.42935	28.55
SYN14145	1	9.42947	28.55
SYN14144	1	9.42947	28.55
SYN14143	1	9.42984	28.55
SYN14138	1	9.43002	28.55
PZE.101016971	1	9.43029	28.55
PZE.101016973	1	9.43034	28.7965
SYN10548	1	9.52115	28.7989
SYN10549	1	9.52118	28.7989
SYN10544	1	9.54401	28.7995
SYN10543	1	9.55711	28.7998
PZE.101017187	1	9.55712	28.7998
SYN10542	1	9.56297	29.1857
SYN10547	1	9.57664	29.1863
PZE.101017262	1	9.57683	29.1863
SYN10546	1	9.57861	29.1863
PZE.101017380	1	9.80481	29.1955
PZE.101017463	1	9.91743	29.7462
PZE.101017487	1	9.95144	29.748
SYN5905	1	9.9846	29.7499
PZE.101017580	1	9.98696	29.75
PZE.101017581	1	9.98699	30.5556
SYN2431	1	10.0872	30.5637
SYN2434	1	10.0874	30.5637
SYN2436	1	10.0879	30.5637
SYN2435	1	10.088	30.5637
PZA03519.2	1	10.0916	30.564
PZA03519.1	1	10.0919	30.5641
PZA03520.2	1	10.0934	30.5642
PZA03520.3	1	10.0935	30.5642
PZE.101017779	1	10.0947	30.5643
PZA00106.9	1	10.0948	30.5643
PZE.101017823	1	10.3597	30.5857
PZE.101018023	1	10.5321	30.5996
PZE.101018057	1	10.5356	30.5998
PZE.101018111	1	10.5375	31.2916
PZE.101018160	1	10.5389	31.2917
PZE.101018199	1	10.5413	31.2918
PZE.101018206	1	10.5457	31.2921
PZE.101018214	1	10.5789	31.2943
PZE.101018261	1	10.5837	31.2946
PZE.101018356	1	10.5876	31.2949
PZE.101018400	1	10.6659	31.5981
PZE.101018404	1	10.6712	31.5982
PZE.101018411	1	10.6726	31.5982
PZE.101018453	1	10.7354	31.9938
PZE.101018516	1	10.8187	31.9969
PZE.101018566	1	10.8228	31.997
PZE.101018567	1	10.8247	31.9971
PZE.101018616	1	10.8376	31.9976
PZE.101018668	1	10.8426	31.9978
PZE.101018702	1	10.8673	31.9987
PZE.101018729	1	10.8964	31.9997
PZE.101018769	1	10.8994	31.9998
PZE.101018818	1	10.9036	32.2851
PZE.101018826	1	10.9039	32.2851
PZE.101018868	1	10.9609	32.2866
PZE.101019294	1	10.9939	32.2874
PZE.101019334	1	11.1091	32.2904
PZE.101019350	1	11.1133	32.2905
PZE.101019536	1	11.3905	32.2978
PZE.101019537	1	11.3906	32.2978
PZE.101019538	1	11.3909	32.2978
PZE.101019557	1	11.3978	32.298
PZE.101019597	1	11.4723	32.2999
PZE.101019642	1	11.4748	32.4988
SYN5764	1	11.4799	32.4989
PZE.101019726	1	11.4866	32.499
PZE.101019727	1	11.4869	32.499
PZE.101019728	1	11.4873	32.499
PZE.101019767	1	11.5313	32.4998
PZE.101019781	1	11.5451	32.6449
PZE.101019823	1	11.6854	32.6467
PZE.101019853	1	11.7596	32.6476
SYN20883	1	11.9094	32.6495
SYN20882	1	11.9399	32.6499
PZE.101020116	1	11.9487	32.85
SYN20881	1	11.9497	33.1988
SYN34343	1	11.9865	33.1999
SYN34345	1	11.9866	33.1999
SYN34331	1	11.9866	33.1999
SYN34328	1	11.9871	33.1999
SYN34334	1	11.9874	33.1999
SYN34332	1	11.9878	33.1999
SYN34342	1	11.9895	33.2
SYN34325	1	11.9908	33.2
SYN34329	1	11.9909	33.4957
PZE.101020456	1	12.1473	33.4996
PUT.163a.4609499.2076	1	12.163	33.5
SYN33820	1	12.1645	33.6499
SYN33818	1	12.1647	33.6499
SYN33822	1	12.1653	33.6499
SYN33828	1	12.1728	33.65
SYN33835	1	12.1728	33.65
SYN33817	1	12.173	34.0474
SYN33821	1	12.1864	34.0478
SYN33825	1	12.1865	34.0478
PZE.101020844	1	12.2462	34.0498
PZE.101020931	1	12.2486	34.0499
PZE.101020971	1	12.253	35.0795
PZE.101020979	1	12.2532	35.0795
PZE.101021308	1	12.3506	35.0877
SYN372	1	12.3558	35.0882
PZE.101021455	1	12.361	35.0886
PZE.101021479	1	12.3956	35.0915
PZE.101021574	1	12.4261	35.0941
PZE.101021585	1	12.4353	35.0948
SYN20609	1	12.436	35.0949
PZE.101021690	1	12.4855	35.099
PZE.101021745	1	12.4968	36.2697
PZE.101021926	1	12.517	36.2716
PZE.101021930	1	12.5178	36.2716
SYN20615	1	12.5185	36.2717
SYN20612	1	12.5197	36.2718
SYN20618	1	12.5206	36.2719
PZE.101021985	1	12.5206	36.2719
PZE.101021986	1	12.5207	36.2719
PZE.101021997	1	12.5688	36.2764
PZE.101022341	1	12.8208	36.8434
PZE.101022526	1	12.8524	36.8448
PZE.101022796	1	12.9445	36.8487
SYN12538	1	12.9748	36.85
SYN12549	1	12.9759	36.9945
SYN12547	1	12.9778	36.9945
SYN12542	1	12.986	36.9946
SYN12545	1	12.9874	36.9946
PZA03557.1	1	12.9882	36.9946
SYN12536	1	12.9886	36.9947
SYN12535	1	12.9907	36.9947
PZE.101023214	1	13.4688	37.149
SYN20037	1	13.5377	37.1498
SYN20040	1	13.5379	37.1498
SYN20039	1	13.5379	37.1498
PZE.101023271	1	13.5579	37.2497
SYN20032	1	13.59	37.2499
SYN20031	1	13.6035	37.3494
SYN20034	1	13.6411	37.3497
SYN14649	1	13.6823	37.35
SYN14642	1	13.6829	37.5
SYN14641	1	13.6848	37.5
SYN14644	1	13.6853	37.5
SYN14645	1	13.6859	37.5
SYN14648	1	13.687	37.5
PZE.101023571	1	13.6871	37.6463
PZE.101023625	1	13.738	37.6469
SYN14647	1	13.7427	37.6469
PZE.101023852	1	14.0308	37.7992
SYN112	1	14.0379	37.7993
SYN113	1	14.0381	37.7993
SYN114	1	14.0382	37.7993
SYN111	1	14.0383	37.7993
SYN5662	1	14.097	37.7999
SYN5664	1	14.1004	37.8
SYN5666	1	14.1023	37.8
SYN5667	1	14.1028	37.8
SYN5663	1	14.1037	38.5079
PZE.101024131	1	14.1669	38.5111
PZE.101024353	1	14.4492	38.5252
PZE.101024424	1	14.5068	38.5281
PZA03663.2	1	14.5088	38.5282
PZE.101024452	1	14.5096	38.5283
SYN25067	1	14.6244	38.534
SYN25072	1	14.6258	38.5341
SYN25071	1	14.6258	38.5341
SYN25070	1	14.6372	38.5347
SYN25069	1	14.6375	38.5347
SYN25068	1	14.6383	38.5347
csu1171.2	1	14.6383	38.5347
PUT.163a.60345927.2539	1	14.6384	38.5347
PZE.101024519	1	14.6384	38.5347
PZA01497.1	1	14.6386	38.5347
PZE.101024556	1	14.7087	38.5383
PZE.101024667	1	14.8066	38.5432
PZE.101024700	1	14.8173	38.5437
PZE.101024733	1	14.8467	38.5452
SYN25022	1	14.8515	38.5454
PZE.101024779	1	14.8521	38.5455
SYN25015	1	14.8523	38.5455
PZE.101024808	1	14.8584	38.5458
PZE.101024809	1	14.8589	38.5458
SYN25029	1	14.859	38.5458
SYN33163	1	14.9267	38.5492
SYN33164	1	14.9398	38.5499
SYN33160	1	14.9426	39.2493
PZA01652.1	1	14.9585	39.35
SYN33162	1	14.9597	39.6975
PZE.101025101	1	15.0672	40.4466
SYN31161	1	15.0706	40.4468
PUT.163a.149070810.821	1	15.0706	40.4468
SYN31156	1	15.0709	40.4468
PZE.101025434	1	15.1357	40.9489
SYN31166	1	15.1696	41.35
SYN31163	1	15.1697	41.35
SYNGENTA10955	1	15.1701	41.35
SYNGENTA12708	1	15.1708	41.7907
SYN22236	1	15.3535	41.796
PZE.101025939	1	15.4745	41.7995
SYN22238	1	15.4911	41.9477
SYN20196	1	15.5125	41.9479
PZE.101026095	1	15.7279	41.95
PZE.101026096	1	15.7285	42.0497
PZE.101026148	1	15.7384	42.0497
SYN5068	1	15.7746	42.0499
SYN5061	1	15.7747	42.0499
SYNGENTA10737	1	15.776	42.05
SYN5056	1	15.779	42.05
SYN5051	1	15.7802	42.05
SYN5065	1	15.7812	42.05
PZE.101026206	1	15.7813	42.05
PZE.101026218	1	15.7829	42.05
SYN5063	1	15.7831	42.298
SYN5066	1	15.7845	42.298
PZE.101026314	1	15.8081	42.2984
PZE.101026386	1	15.8164	42.2985
PZE.101026429	1	15.9067	42.2999
PZE.101026463	1	15.9106	42.5429
PZE.101026621	1	15.9889	42.5441
PUT.163a.76282462.3845	1	15.9914	42.5441
PZE.101026514	1	15.9985	42.5442
PZE.101026749	1	16.0477	42.545
PZE.101026882	1	16.0615	42.5452
PZE.101027125	1	16.1777	42.5469
PZE.101027158	1	16.201	42.5473
ZM008441.0588	1	16.3347	42.5493
PZE.101027351	1	16.3472	42.5495
PZE.101027362	1	16.3481	42.5495
PZE.101027182	1	16.3709	42.5499
PZE.101027300	1	16.3777	42.7986
PZE.101027417	1	16.4361	42.7995
PZE.101027475	1	16.4372	42.7995
PZE.101027550	1	16.4661	42.8
PZE.101027616	1	16.4686	43.1434
PZE.101027667	1	16.4734	43.1435
SYN14297	1	16.579	43.1457
PZE.101027798	1	16.5978	43.1461
PZE.101027807	1	16.6016	43.1462
PUT.163a.50327548.2188	1	16.6029	43.1462
PUT.163a.76287542.3906	1	16.6029	43.1462
PZE.101027831	1	16.626	43.1467
PZE.101028031	1	16.7817	43.15
PUT.163a.71311320.3113	1	16.7836	43.35
PUT.163a.71311320.3110	1	16.7838	43.35
PZE.101028104	1	16.7875	43.45
PZE.101028121	1	16.7879	43.45
SYN362	1	16.7917	43.45
PZE.101028195	1	16.7947	43.6499
SYN364	1	16.7997	43.65
PZE.101028242	1	16.8013	43.9386
SYN367	1	16.8255	43.939
PZE.101028351	1	16.8255	43.939
SYN31941	1	16.9528	43.9412
PZE.101028839	1	17.4086	43.9491
PZE.101028883	1	17.4633	44.6416
PZE.101028930	1	17.4925	44.6427
PZE.101029123	1	17.5273	44.6441
SYN33277	1	17.6247	44.6479
SYN33270	1	17.6532	44.6491
SYN33272	1	17.6658	44.6496
SYN33269	1	17.6661	44.6496
PZB00718.5	1	17.6662	44.6496
PZB00718.3	1	17.6665	44.6496
PZE.101029360	1	17.6766	45.2444
PZE.101029587	1	17.6951	45.2451
PZA01914.15	1	17.6995	45.2452
SYN30822	1	17.7134	45.2457
PZE.101029648	1	17.715	45.2457
SYN30825	1	17.7155	45.2457
SYN30824	1	17.7156	45.2457
SYN30826	1	17.7175	45.2458
PZE.101029689	1	17.7389	45.2465
SYN30830	1	17.745	45.2467
SYN30828	1	17.7456	45.2468
PZE.101029707	1	17.7477	45.2468
PZE.101029737	1	17.8278	45.2495
PZE.101029748	1	17.8314	45.2496
PZE.101029759	1	17.8422	45.35
PZE.101029820	1	17.85	45.4494
SYN10534	1	17.8811	45.4495
SYN10533	1	17.8838	45.4496
PZE.101029977	1	17.9587	45.45
PZE.101029990	1	17.9623	45.5946
PZE.101029991	1	17.9629	45.5946
SYN10530	1	17.9635	45.5946
SYN10529	1	17.9637	45.5946
SYN10525	1	17.9648	45.5946
SYN10536	1	17.9651	45.5946
SYN10535	1	17.9651	45.5946
SYN10523	1	17.9653	45.5946
SYN10527	1	17.9659	45.5947
SYN10537	1	17.9662	45.5947
SYN10531	1	17.9669	45.5947
SYN10528	1	17.9751	45.5947
PZE.101030022	1	17.976	45.5947
SYN98	1	18.1299	45.596
SYN100	1	18.1309	45.596
PZE.101030089	1	18.1328	45.596
SYN97	1	18.1377	45.596
SYN96	1	18.1386	45.596
SYN101	1	18.1428	45.5961
PZE.101030211	1	18.1899	45.5965
PZE.101030220	1	18.1973	45.5965
PZE.101030221	1	18.1983	45.5965
PZE.101030251	1	18.2008	45.5965
PZE.101030258	1	18.2018	45.5966
PZE.101030261	1	18.2019	45.5966
PZE.101030263	1	18.202	45.5966
PZE.101030280	1	18.2062	45.5966
SYN8027	1	18.2788	45.5972
PZE.101030300	1	18.2931	45.5973
ZM013214.0531	1	18.2933	45.5973
PZE.101030302	1	18.2937	45.5973
PZE.101030429	1	18.6238	45.6
SYN24695	1	18.6299	46.4299
PZE.101030508	1	18.6301	46.43
PZE.101030561	1	18.643	46.4305
SYN29713	1	18.6971	46.4329
PZE.101030616	1	18.7581	46.4357
PZE.101030623	1	18.808	46.4379
PZE.101030692	1	18.9563	46.4445
PZE.101030780	1	18.9762	46.4454
PZE.101030875	1	18.9836	46.4457
PZE.101030925	1	18.9854	46.4458
PZE.101030943	1	18.9869	46.4458
PZE.101031043	1	19.0801	47.3246
PZE.101031053	1	19.0985	47.3254
PZE.101031077	1	19.0999	47.3255
PZE.101031146	1	19.103	47.3256
PZE.101031250	1	19.2324	47.3316
PZE.101031377	1	19.2355	47.3317
PZE.101031542	1	19.2616	47.3329
SYN16133	1	19.3268	47.3359
PZE.101031714	1	19.3273	47.3359
PZE.101031655	1	19.3458	47.3368
PZE.101031636	1	19.3466	47.3368
SYN7651	1	19.5593	47.3466
SYN7654	1	19.6343	47.5994
PZE.101032015	1	19.64	47.5995
SYN38630	1	19.6789	47.6
SYN38629	1	19.6798	47.8471
SYN38627	1	19.6924	47.8473
SYN38628	1	19.6926	47.8473
SYN38626	1	19.6929	47.8473
PZE.101032230	1	19.6954	47.8473
PZE.101032231	1	19.6954	47.8473
PZE.101032246	1	19.6989	47.8473
PZE.101032249	1	19.6991	47.8473
PZE.101032313	1	19.791	47.8485
PZE.101032318	1	19.7913	47.8485
PZE.101032411	1	19.8192	47.8488
SYN22883	1	19.9111	48.0337
ZM004048.0695	1	19.9445	48.034
PZE.101032517	1	19.974	48.0342
PZE.101032702	1	20.0959	48.0354
PZE.101032703	1	20.096	48.0354
PZE.101032704	1	20.0961	48.0354
SYN35792	1	20.1058	48.0355
SYN35793	1	20.1075	48.0355
SYN28649	1	20.216	48.0365
SYN28651	1	20.2179	48.0365
SYN28647	1	20.2182	48.0365
PZE.101032822	1	20.2808	48.0371
SYN28648	1	20.2835	48.0371
PZE.101032815	1	20.2867	48.0371
SYN24828	1	20.4186	48.0383
SYN24827	1	20.4187	48.0383
SYN24826	1	20.419	48.0384
PZE.101032846	1	20.5287	48.0394
SYN27885	1	20.6343	48.0403
SYN27888	1	20.6412	48.0404
SYN27887	1	20.642	48.0404
PZE.101032884	1	20.6427	48.0404
SYN27599	1	20.9026	48.0428
PZE.101032933	1	20.9068	48.0429
PZE.101032948	1	20.9144	48.0429
PZE.101032956	1	20.9153	48.0429
PZE.101032957	1	20.9154	48.0429
SYN406	1	20.9895	48.0436
PZE.101032973	1	20.9915	48.0436
SYN404	1	20.992	48.0436
PZE.101032974	1	20.9928	48.0436
PZE.101032978	1	20.9991	48.0437
PZE.101032991	1	21.0739	48.0444
PZE.101033005	1	21.0832	48.0445
PZE.101033065	1	21.2053	48.0456
PZE.101033119	1	21.3807	48.0472
PZE.101033184	1	21.3891	48.0473
SYN18699	1	21.4609	48.048
SYN18708	1	21.4658	48.048
SYN18706	1	21.4662	48.048
SYN18710	1	21.4662	48.048
SYN18709	1	21.4662	48.048
SYNGENTA12504	1	21.4671	48.048
PZA00425.11	1	21.4675	48.048
SYN18697	1	21.4688	48.048
SYN18700	1	21.4692	48.048
SYN18695	1	21.47	48.048
SYN18696	1	21.4704	48.0481
SYN18703	1	21.4715	48.0481
SYN18698	1	21.5247	48.0486
PZE.101033489	1	21.5678	48.0489
PZE.101033613	1	21.6817	48.1999
PZE.101033622	1	21.6837	48.1999
PZE.101033632	1	21.6913	48.9976
PZE.101033801	1	21.71	48.9983
PZE.101033968	1	21.7215	48.9987
PZE.101034048	1	21.7575	49.7293
PZE.101034052	1	21.7591	49.7294
SYN428	1	21.8392	49.732
SYN430	1	21.9829	49.7369
SYN429	1	21.983	49.7369
PZE.101034085	1	21.9833	49.7369
PZE.101034091	1	21.984	49.7369
SYN431	1	21.9843	49.7369
PZE.101034101	1	21.9909	49.7371
PHM13619.5	1	22.2525	49.7459
PZE.101034395	1	22.375	49.8966
SYN18923	1	22.3787	49.8966
SYN18926	1	22.3787	49.8966
SYN18917	1	22.38	49.8966
SYN18916	1	22.382	49.8967
PZE.101034427	1	22.3825	49.8967
PZE.101034431	1	22.3832	49.8967
SYN18922	1	22.437	49.897
SYN18921	1	22.4372	49.897
PZE.101034566	1	22.4428	49.8971
PZE.101034578	1	22.4629	49.8972
SYN18920	1	22.5065	49.8975
PZA02487.1	1	22.5951	49.8981
PUT.163a.60353197.2708	1	22.632	49.8983
PUT.163a.60353197.2707	1	22.6321	49.8983
PZE.101035008	1	22.6448	49.8984
PZE.101035105	1	22.7736	49.8992
PZE.101035119	1	22.8732	49.8999
ZM013364.0434	1	22.8919	50.0986
PZE.101035341	1	23.0539	50.2985
PZE.101035605	1	23.193	50.2997
PZE.101035640	1	23.2177	50.2999
SYN13194	1	23.2181	50.2999
SYN13192	1	23.2183	50.2999
SYN13193	1	23.2189	50.2999
PZE.101035691	1	23.2271	50.3
PZE.101035737	1	23.2288	50.4499
PZD00096.1	1	23.2402	50.45
PZD00098.3	1	23.2412	50.598
SYN13196	1	23.2451	50.598
SYN13195	1	23.2451	50.598
SYN13191	1	23.2483	50.598
PZE.101036205	1	23.5623	50.85
PZE.101036181	1	23.5631	51.0469
PZE.101036305	1	23.6096	51.0473
SYN25850	1	23.6124	51.0473
PZE.101036310	1	23.6143	51.0473
PZE.101036318	1	23.615	51.0473
PZE.101036338	1	23.6173	51.0473
PZE.101036345	1	23.7106	51.0481
PZE.101036444	1	23.9352	51.4481
PZE.101036423	1	23.9386	51.4481
PZE.101036609	1	23.965	51.4486
PZE.101036683	1	24.0511	51.8968
PZE.101036799	1	24.1933	51.8994
PZE.101036862	1	24.2027	51.8996
PZE.101036864	1	24.2028	51.8996
SYN39147	1	24.2073	51.8997
SYN7041	1	24.2248	51.9
SYN7040	1	24.2249	52.1491
PZE.101036991	1	24.2953	52.1499
PZE.101036998	1	24.2968	52.1499
SYN7039	1	24.3075	52.9904
PZE.101037142	1	24.4078	52.9939
PZE.101037191	1	24.5069	52.9973
PZE.101037211	1	24.5096	52.9974
PZE.101037244	1	24.5835	53
SYN5537	1	24.5837	53
SYN5538	1	24.5848	53
PZE.101037265	1	24.5848	53.8946
PZE.101037493	1	24.6858	53.8982
PZE.101037602	1	24.7343	54.1948
PZE.101037751	1	24.9301	54.1972
PZA02921.9	1	24.9399	54.1973
SYNGENTA10987	1	24.9404	54.1973
SYNGENTA10989	1	24.9406	54.1973
PZE.101037854	1	25.1005	54.1992
SYN87	1	25.1569	54.1999
PUT.163a.76288969.3915	1	25.1691	54.3982
PZE.101038026	1	25.286	54.3991
PUT.163a.4314770.2050	1	25.2868	54.3991
PUT.163a.4314770.2048	1	25.287	54.3991
PZE.101038058	1	25.3706	54.3998
PZE.101038176	1	25.3758	54.3998
PZE.101038222	1	25.3773	54.3998
PZE.101038228	1	25.3775	54.3998
PZE.101038250	1	25.3801	54.3999
PZE.101038253	1	25.386	54.3999
PZE.101038258	1	25.3863	54.3999
PZE.101038268	1	25.3918	54.3999
SYN16257	1	25.3937	54.4
SYN16256	1	25.3938	54.4
PZE.101038315	1	25.399	54.6495
SYN16271	1	25.41	54.6496
SYN16264	1	25.4101	54.6496
SYN16262	1	25.4125	54.6496
SYN16261	1	25.4133	54.6496
SYN16275	1	25.4135	54.6496
SYN16276	1	25.4135	54.6496
SYN16259	1	25.4145	54.6496
SYN16258	1	25.4247	54.6497
SYN16272	1	25.4249	54.6497
SYN16274	1	25.4249	54.6497
SYN16268	1	25.4253	54.6497
PZE.101038501	1	25.452	55.1768
PZE.101038503	1	25.4523	55.1768
PZE.101038522	1	25.4531	55.1768
PZE.101038492	1	25.6237	55.1803
SYN33013	1	25.6308	55.1805
SYN33012	1	25.6342	55.1805
PZE.101038611	1	25.6356	55.1806
PUT.163a.78124423.4451	1	25.6383	55.1806
PZE.101038678	1	25.711	55.1821
PZE.101038765	1	25.7452	55.1828
PZE.101038943	1	25.821	55.1844
SYN30328	1	25.8244	55.1845
SYN30334	1	25.8246	55.1845
SYN30333	1	25.8246	55.1845
SYN30332	1	25.8251	55.1845
SYN30331	1	25.8252	55.1845
PZE.101038989	1	25.8791	55.1856
PZE.101039024	1	25.8851	55.1857
SYN24	1	26.0387	55.1889
PUT.163a.93016767.4837	1	26.1516	55.1912
SYN10797	1	26.1985	55.1922
SYN10794	1	26.2017	55.1923
PZB01957.1	1	26.2036	55.1923
SYN10796	1	26.3281	55.1949
SYN10799	1	26.3288	55.1949
SYN10801	1	26.3288	55.1949
PZE.101039198	1	26.4337	55.1971
PZE.101039199	1	26.4338	55.1971
PZE.101039207	1	26.4342	55.1971
SYN27582	1	26.4359	55.1971
SYN27581	1	26.439	55.1972
PZE.101039301	1	26.4967	55.1984
PZE.101039351	1	26.5749	55.6481
PZE.101039352	1	26.5753	55.6481
PZE.101039371	1	26.5786	55.6482
PZE.101039400	1	26.6841	55.65
PZE.101039409	1	26.6864	57.3829
PZE.101039440	1	26.6927	57.3833
PZE.101039466	1	26.6949	57.3835
PZE.101039469	1	26.6962	57.3836
SYN246	1	26.8259	57.392
SYN250	1	26.826	57.392
SYN248	1	26.8262	57.392
SYN252	1	26.8264	57.392
SYN6258	1	26.9125	57.3976
PZE.101039624	1	26.9159	57.3978
PZE.101039642	1	26.9168	57.3979
PZE.101039648	1	26.9176	57.3979
PZE.101039655	1	26.9493	59.3193
PZE.101039673	1	26.95	59.3194
PZE.101039769	1	27.0859	59.3291
PZE.101039839	1	27.0962	59.3298
SYN14468	1	27.1006	59.3301
SYN29903	1	27.1226	59.3317
PZE.101040499	1	27.1733	59.3353
SYN21667	1	27.179	59.3357
PZE.101040594	1	27.38	60.0468
SYN21662	1	27.3891	60.047
SYN21664	1	27.3892	60.047
SYN21665	1	27.3893	60.047
SYN21657	1	27.3894	60.0471
SYN21659	1	27.3895	60.0471
SYN21670	1	27.3896	60.0471
SYN21669	1	27.3897	60.0471
PZE.101040601	1	27.3952	60.0472
PZE.101040607	1	27.3957	60.0472
PZE.101040619	1	27.4006	60.0473
PZE.101040641	1	27.4043	60.0474
SYN15800	1	27.4071	60.0475
SYN15798	1	27.4073	60.0475
SYN15799	1	27.4076	60.0475
SYN15796	1	27.5029	60.0499
PZE.101040677	1	27.5035	60.05
PZE.101040678	1	27.5053	60.5426
PZE.101040783	1	27.5534	60.5435
PZE.101040812	1	27.5547	60.5435
PZE.101040838	1	27.5558	60.5435
PZE.101040895	1	27.6272	60.5448
SYN68	1	27.6279	60.5448
SYN71	1	27.6287	60.5448
SYN75	1	27.6287	60.5448
SYN60	1	27.6309	60.5449
SYN61	1	27.631	60.5449
SYN74	1	27.6386	60.545
SYN73	1	27.6402	60.545
SYN69	1	27.6412	60.5451
SYN63	1	27.646	60.5451
PZE.101041070	1	27.6481	60.5452
PZE.101041088	1	27.7767	60.5475
PZE.101041178	1	27.8047	60.548
SYN24631	1	27.8958	60.5496
SYN24633	1	27.91	60.5499
SYN24635	1	27.9175	60.6475
SYN24632	1	27.919	60.6475
PZE.101041380	1	27.981	60.6477
SYN24373	1	28.0716	60.648
SYN24370	1	28.0789	60.648
SYN23119	1	28.3775	60.6491
PZE.101041588	1	28.4178	60.6492
PZB02058.2	1	28.4221	60.6492
PZB02058.1	1	28.4224	60.6492
PZE.101041602	1	28.4225	60.6492
PUT.163a.149085801.877	1	28.4471	60.6493
PUT.163a.149085801.876	1	28.4472	60.6493
PZE.101041837	1	28.5301	60.6496
PZE.101041854	1	28.5976	60.6498
SYN6614	1	28.6112	60.6499
PZE.101041986	1	28.6146	60.6499
PZE.101041995	1	28.6151	60.6499
PZE.101042009	1	28.6157	60.6499
PZE.101042010	1	28.6183	60.6499
PZE.101042039	1	28.6335	60.65
PZE.101042040	1	28.634	60.65
PZE.101042041	1	28.6369	60.65
PZE.101042048	1	28.6419	60.8448
PZE.101042060	1	28.6434	60.8448
PZE.101042156	1	28.767	60.8457
PZE.101042195	1	28.7971	60.8459
PZE.101042196	1	28.7971	60.8459
SYNGENTA14642	1	28.8002	60.8459
PZE.101042212	1	28.8025	60.8459
PZE.101042341	1	28.9282	60.8468
PZE.101042424	1	28.9652	60.847
SYN23444	1	29.2557	60.849
SYN23448	1	29.2562	60.849
SYN23445	1	29.2563	60.849
SYN23449	1	29.2565	60.849
SYN23446	1	29.2568	60.849
PZE.101043094	1	29.3563	60.8497
PZE.101043096	1	29.3568	60.8497
SYN6638	1	29.3613	60.8497
PZE.101043180	1	29.4019	60.85
PZE.101043186	1	29.4049	60.85
PZE.101043189	1	29.4054	61.0486
PZE.101043228	1	29.4959	61.0492
PZE.101043331	1	29.5202	61.0494
PZE.101043413	1	29.5426	61.0495
PZE.101043507	1	29.5513	61.0496
PZE.101043512	1	29.5526	61.0496
PZE.101043537	1	29.6133	61.491
PZE.101043600	1	29.6827	61.492
PZE.101043604	1	29.685	61.492
PZE.101043656	1	29.6955	61.4922
PZE.101043669	1	29.7431	61.4929
PZE.101043670	1	29.7431	61.4929
PZE.101043672	1	29.7437	61.4929
PZE.101043674	1	29.7583	61.4931
PZE.101043682	1	29.7868	61.4936
PZE.101043685	1	29.7871	61.4936
PZE.101044027	1	30.0459	61.4974
PZE.101044115	1	30.219	61.9453
SYNGENTA1435	1	30.2617	61.9459
PZE.101044313	1	30.2818	61.9462
PZE.101044448	1	30.2953	61.9464
PZE.101044520	1	30.3027	61.9465
PZE.101044585	1	30.4391	61.9485
ZM009766.0333	1	30.5367	61.95
SYN39234	1	30.5376	62.3377
PZE.101044686	1	30.5711	62.3381
PZE.101044692	1	30.5725	62.3381
PZE.101044715	1	30.5741	62.3382
PZE.101044721	1	30.6146	62.3387
PZE.101044748	1	30.632	62.3389
PZE.101044926	1	30.685	62.3396
PZE.101044879	1	30.6867	62.3396
PZE.101044787	1	30.6905	62.3396
SYN34303	1	30.6909	62.3396
PZE.101044778	1	30.6915	62.3397
PZE.101044770	1	30.6981	62.3397
PZE.101045061	1	30.7466	62.3404
SYN37291	1	30.7591	62.3405
SYN37292	1	30.7646	62.3406
PZE.101045021	1	30.7668	62.3406
PZE.101045001	1	30.8097	62.3412
PZE.101045009	1	30.8108	62.3412
PZE.101045064	1	30.893	62.3422
PZE.101045068	1	30.8944	62.3422
PZE.101045070	1	30.8947	62.3422
PZE.101045204	1	31.0649	62.3444
PZE.101045203	1	31.0651	62.3444
PZE.101045197	1	31.0655	62.3444
PZE.101045153	1	31.0693	62.3444
PZE.101045145	1	31.0695	62.3445
PZE.101045130	1	31.0703	62.3445
PZE.101045111	1	31.0747	62.3445
PZE.101045108	1	31.0764	62.3445
PZE.101045092	1	31.0937	62.3448
PZE.101045249	1	31.2112	62.3463
PZE.101045301	1	31.2476	62.3467
SYN5392	1	31.2482	62.3467
PZE.101045386	1	31.255	62.3468
PZE.101045444	1	31.3847	62.3485
PZE.101045467	1	31.4317	62.3491
PZE.101045468	1	31.4319	62.3491
PZE.101045481	1	31.4902	62.3498
PZE.101045505	1	31.5065	62.8391
PZE.101045519	1	31.5401	62.8396
PZE.101045549	1	31.5869	62.8403
PZE.101045606	1	31.6671	62.8416
PZE.101045616	1	31.7283	62.8425
SYNGENTA12229	1	31.7465	62.8428
PZE.101045691	1	31.7527	62.8429
PZE.101046080	1	31.8554	62.8445
SYN8488	1	31.8643	62.8446
SYN8491	1	31.8657	62.8446
PZE.101046057	1	31.8666	62.8447
SYN8489	1	31.8667	62.8447
SYN8487	1	31.8705	62.8447
PZE.101046045	1	31.8706	62.8447
SYN8490	1	31.875	62.8448
PZE.101046128	1	31.981	62.8464
PZE.101046132	1	31.9815	62.8464
SYN311	1	32.0289	62.8472
PZE.101046735	1	32.1596	62.8492
PZE.101046755	1	32.162	62.8492
PZE.101046835	1	32.2026	62.8499
PZE.101046844	1	32.2048	62.8499
PZE.101046858	1	32.2104	63.4385
PZE.101046859	1	32.2105	63.4385
PZE.101046876	1	32.2322	63.4388
PZE.101046931	1	32.2384	63.439
PZE.101046967	1	32.3135	63.4403
PUT.163a.78116065.4356	1	32.5471	63.4446
PZA00654.12	1	32.5481	63.4446
PZA00654.10	1	32.5482	63.4446
PZE.101047349	1	32.7585	63.4485
PZE.101047390	1	32.7629	63.4485
PZE.101047517	1	32.8425	63.9458
SYN2399	1	32.8744	63.9462
PZE.101047611	1	32.8761	63.9463
PZE.101047658	1	32.9896	63.948
PUT.163a.18162870.1232	1	32.9992	63.9481
PZE.101047696	1	33.0036	63.9482
SYN10143	1	33.1169	63.9499
SYN10151	1	33.1173	63.9499
SYN10144	1	33.1229	64.1491
PZE.101047925	1	33.1281	64.1491
PZE.101048115	1	33.2219	64.1497
PZE.101048164	1	33.2717	64.4984
SYN469	1	33.3259	64.4989
SYN468	1	33.3265	64.4989
PZE.101048542	1	33.3875	64.4996
PZE.101048608	1	33.4213	64.4999
PZE.101048628	1	33.4271	64.5
PZE.101048629	1	33.4272	65.0466
PZE.101048744	1	33.4644	65.0472
PZE.101048807	1	33.531	65.0483
PZE.101048857	1	33.6352	65.4494
PZE.101048890	1	33.677	65.4499
PZE.101048892	1	33.6771	65.4499
PZE.101048984	1	33.6834	66.1955
PZE.101049017	1	33.732	66.1965
PZE.101049044	1	33.8043	66.1981
PZE.101049091	1	33.8292	66.1987
PZE.101049120	1	33.8358	66.1988
PZE.101049125	1	33.8367	66.1988
SYN33792	1	33.8385	66.1989
PZE.101049300	1	33.8864	66.1999
SYN34504	1	33.8887	66.9785
SYN34505	1	33.89	66.9785
PZE.101049395	1	33.9613	66.9801
PZE.101049396	1	33.9733	66.9804
PZE.101049401	1	34.105	66.9834
SYN34797	1	34.1585	66.9847
SYN34799	1	34.1589	66.9847
PZE.101049539	1	34.2081	66.9858
SYN227	1	34.2139	66.9859
PZE.101049608	1	34.2606	66.987
PUT.163a.60346415.2551	1	34.3223	66.9884
PZE.101049707	1	34.4024	66.9903
PUT.163a.22546732.1597	1	34.4102	66.9904
PUT.163a.22546732.1596	1	34.4102	66.9904
PZB01662.2	1	34.413	66.9905
PZB01662.1	1	34.4132	66.9905
SYN37484	1	34.6	66.9948
SYN37483	1	34.6009	66.9948
PZE.101049955	1	34.6261	66.9954
PZE.101049995	1	34.6643	66.9963
SYN24238	1	34.6649	66.9963
PZE.101050010	1	34.6682	66.9964
SYN24242	1	34.6701	66.9964
SYN24240	1	34.6724	66.9965
SYN24239	1	34.6772	66.9966
SYN24244	1	34.7211	66.9976
SYN24243	1	34.7211	66.9976
PZE.101050072	1	34.8154	66.9997
PZE.101050073	1	34.8155	66.9997
PZE.101050075	1	34.8156	66.9998
SYN23168	1	34.8158	66.9998
PZE.101050128	1	34.819	66.9998
PUT.163a.71771567.3545	1	34.8264	67
PUT.163a.4647510.2125	1	34.8264	67.3493
PZE.101050207	1	34.901	67.6996
PZE.101050289	1	34.9412	67.7
PZE.101050298	1	34.9447	67.7
PZE.101050299	1	34.9447	67.7
SYN21341	1	34.9456	67.9998
PZE.101050621	1	34.9661	68.4948
PZE.101050744	1	34.999	68.4952
SYN7081	1	35.0477	68.4959
SYN7084	1	35.1389	68.4972
SYN7082	1	35.1391	68.4972
PUT.163a.76010933.3725	1	35.246	68.4987
PZE.101051274	1	35.3361	68.8475
PZE.101051346	1	35.5733	68.8499
PZA00017.4	1	35.5828	68.85
PZA00192.7	1	35.5838	68.85
SYN28153	1	35.5843	68.85
SYN28157	1	35.5863	68.85
SYN28156	1	35.5869	68.95
SYN28155	1	35.5881	69.1988
SYN12149	1	35.6644	69.1993
SYN12150	1	35.6654	69.1993
SYN6102	1	35.7409	69.1998
PZE.101051588	1	35.7417	69.1998
SYN6099	1	35.7418	69.1998
SYN6094	1	35.7448	69.1999
PZE.101051599	1	35.7449	69.1999
SYN6095	1	35.7475	69.1999
SYN6103	1	35.7476	69.1999
SYN6097	1	35.7478	69.1999
PZE.101051733	1	35.7639	69.4448
PZE.101051764	1	35.7647	69.4449
PZE.101051858	1	35.8373	69.4453
PZE.101051879	1	35.8533	69.4455
PZE.101051895	1	35.8916	69.4457
SYN450	1	35.9299	69.446
PZE.101051938	1	35.9305	69.446
PZE.101051939	1	35.9313	69.446
PZE.101052000	1	35.9511	69.4461
PZE.101052003	1	35.9535	69.4461
PZE.101052027	1	35.9769	69.4463
SYN34104	1	35.9967	69.4464
SYN34105	1	35.9969	69.4464
PZE.101052155	1	36.1602	69.4476
PUT.163a.60347143.2568	1	36.1626	69.4476
PUT.163a.60347143.2567	1	36.1626	69.4476
SYN36492	1	36.2183	69.448
SYN36488	1	36.2185	69.448
SYN36487	1	36.2186	69.448
PZE.101052221	1	36.2207	69.448
PZE.101052294	1	36.2249	69.448
SYN36489	1	36.225	69.448
PZE.101052542	1	36.4242	69.4494
PZE.101052635	1	36.5046	69.4499
PZE.101052634	1	36.5048	69.4499
PZE.101052583	1	36.5136	69.45
PZA03345.5	1	36.5142	69.45
PZE.101052580	1	36.5169	69.6467
ZM013123.0446	1	36.5182	69.6467
PZE.101052571	1	36.5191	69.6467
PZE.101052652	1	36.5699	69.647
PZE.101052660	1	36.5746	69.647
PZE.101052733	1	36.8055	69.6483
PZE.101052759	1	36.8347	69.6484
PZE.101052767	1	36.8353	69.6484
PZE.101053027	1	36.9223	69.6489
PZE.101053028	1	36.9223	69.6489
PZE.101053031	1	36.9225	69.6489
PZE.101053053	1	36.9234	69.6489
PZE.101053184	1	37.1294	69.8453
PZE.101053230	1	37.1324	69.8454
PZE.101053236	1	37.1326	69.8454
PZE.101053346	1	37.1586	69.8455
PZE.101053360	1	37.2049	69.8457
PZE.101053410	1	37.2157	69.8458
PZE.101053413	1	37.2179	69.8458
PZE.101053418	1	37.3168	69.8463
PZE.101053438	1	37.3195	69.8463
PZE.101053445	1	37.3198	69.8463
PZE.101053510	1	37.3905	69.8467
PZE.101053504	1	37.417	69.8469
SYN29154	1	37.6703	69.8482
SYN29155	1	37.6704	69.8482
PZE.101053646	1	37.7199	69.8484
PZE.101053648	1	37.72	69.8484
PZE.101053657	1	37.7225	69.8485
PZE.101053715	1	37.7809	69.8488
PZE.101053729	1	37.809	69.8489
PZE.101053708	1	37.8459	69.8491
PZE.101053696	1	37.8464	69.8491
PZE.101053675	1	37.8546	69.8492
PZE.101053810	1	38.009	69.85
PZE.101053822	1	38.0154	70.0457
PZE.101053897	1	38.1285	70.0463
PZE.101053899	1	38.1337	70.0463
PZE.101053919	1	38.1363	70.0463
PZE.101053934	1	38.1367	70.0463
PZE.101053938	1	38.1388	70.0463
PZE.101053954	1	38.1916	70.0466
SYN15783	1	38.1982	70.0466
PZE.101054047	1	38.2079	70.0467
SYN30781	1	38.2522	70.0469
SYN30779	1	38.253	70.0469
PZE.101054136	1	38.2552	70.0469
SYN30780	1	38.2569	70.0469
PZE.101054158	1	38.3172	70.0472
SYN30783	1	38.3212	70.0473
SYN25114	1	38.45	70.0479
SYN25116	1	38.4509	70.0479
PZE.101054298	1	38.4509	70.0479
SYN25118	1	38.451	70.0479
SYN25117	1	38.4511	70.0479
SYN39212	1	38.5506	70.0484
PZE.101054340	1	38.5529	70.0484
PZE.101054366	1	38.554	70.0485
PZA02271.1	1	38.5541	70.0485
PZE.101054371	1	38.5545	70.0485
PZE.101054372	1	38.5546	70.0485
SYN28924	1	38.615	70.0488
SYN28923	1	38.6166	70.0488
PZE.101054452	1	38.6221	70.0488
SYN28922	1	38.6375	70.0489
PZE.101054457	1	38.6376	70.0489
PZE.101054488	1	38.7295	70.0494
PZE.101054527	1	38.7381	70.0494
PZE.101054533	1	38.7392	70.0494
PZE.101054561	1	38.7434	70.0494
PZE.101054564	1	38.7436	70.0494
PZE.101054604	1	38.7463	70.0494
PZE.101054617	1	38.7911	70.0497
PZE.101054644	1	38.7987	70.0497
PZE.101054650	1	38.8515	70.05
PZE.101054681	1	38.8541	70.2498
SYN23289	1	38.8756	70.25
SYN23287	1	38.881	70.25
SYN23288	1	38.8841	70.3494
PZE.101055029	1	39.0412	70.3498
PZE.101055086	1	39.0594	70.3498
PZE.101055099	1	39.0698	70.3499
PZE.101055111	1	39.0747	70.3499
PZE.101055190	1	39.1182	70.4499
PZE.101055223	1	39.1215	70.4499
PZE.101055259	1	39.1442	70.65
PZE.101055260	1	39.1443	70.65
PZE.101055262	1	39.1444	70.65
PZE.101055327	1	39.1471	70.8494
SYNGENTA3208	1	39.2183	70.8498
SYN34675	1	39.2532	70.85
PZE.101055532	1	39.2594	71.0969
PZE.101055565	1	39.2601	71.0969
PZE.101055712	1	39.6061	71.0991
PZE.101055749	1	39.7361	71.0999
PZE.101055771	1	39.7468	71.1
PZE.101055774	1	39.7475	71.1
PZE.101055844	1	39.7519	71.3992
PZE.101055906	1	39.7611	71.3993
PZE.101055970	1	39.7903	71.3995
PZE.101055838	1	39.808	71.3996
SYN34616	1	39.8485	71.3999
SYN34615	1	39.8594	71.4
PZE.101056000	1	39.8601	71.4
PZE.101056007	1	39.8602	72.3483
PZE.101056062	1	39.8958	72.3491
PZE.101056102	1	39.9065	72.3494
PZE.101056156	1	39.9085	72.3494
SYN34620	1	39.9337	73.29
SYN15466	1	40.1438	73.2949
SYN15467	1	40.1459	73.295
PZE.101056681	1	40.3592	73.4494
SYN9128	1	40.3601	73.4494
PZE.101056684	1	40.3611	73.4494
PZE.101056687	1	40.3612	73.4494
SYN9135	1	40.4231	73.4497
SYN9133	1	40.4244	73.4497
SYN9138	1	40.4245	73.4497
SYN9132	1	40.4248	73.4497
PUT.163a.31406043.1919	1	40.4254	73.4497
PUT.163a.60339688.2389	1	40.4259	73.4497
PZE.101056856	1	40.427	73.4497
PZE.101056999	1	40.5161	73.6996
PZE.101057000	1	40.5161	73.6996
PZE.101057030	1	40.5242	73.6997
SYN21367	1	40.5751	73.9448
PZE.101057118	1	40.577	73.9448
PZE.101057141	1	40.7291	73.9457
SYN31861	1	40.7307	73.9458
SYN31862	1	40.7307	73.9458
SYN31860	1	40.732	73.9458
SYN31863	1	40.7321	73.9458
PZE.101057190	1	40.7333	73.9458
PZE.101057252	1	40.8142	73.9463
SYN36100	1	41.1059	73.948
SYN36098	1	41.1074	73.948
SYN36099	1	41.1076	73.948
PZA00240.9	1	41.1089	73.948
PZA00240.8	1	41.1089	73.948
PZA00240.4	1	41.109	73.948
PZE.101057532	1	41.223	73.9487
SYN38499	1	41.245	73.9489
PZE.101057602	1	41.2456	73.9489
SYN38501	1	41.2821	73.9491
SYN38500	1	41.2821	73.9491
PZE.101057783	1	41.3825	73.9497
PZE.101057851	1	41.4309	73.95
PZE.101057910	1	41.4337	74.1472
PZE.101057911	1	41.4339	74.1472
PZE.101057950	1	41.4369	74.1472
PZE.101057994	1	41.4411	74.1472
PZE.101058031	1	41.4452	74.1472
SYN29246	1	41.4741	74.1474
SYNGENTA0974	1	41.4766	74.1474
SYN29249	1	41.4859	74.1474
SYN38396	1	41.5404	74.1477
SYN38393	1	41.5414	74.1477
SYN38395	1	41.5417	74.1477
PZE.101058154	1	41.8557	74.1492
PZE.101058157	1	41.8567	74.1492
SYN29863	1	41.859	74.1492
SYN29860	1	41.8593	74.1492
SYN29859	1	41.8669	74.1492
SYN37299	1	41.9615	74.1497
PZE.101058205	1	41.962	74.1497
SYN37302	1	41.9667	74.1497
PZE.101058210	1	41.9688	74.1497
PZE.101058273	1	42.018	74.15
PZE.101058274	1	42.018	74.15
PZE.101058277	1	42.0182	74.15
PZE.101058290	1	42.0188	74.15
PZE.101058310	1	42.0201	74.15
PZE.101058312	1	42.021	74.15
PZE.101058322	1	42.0233	74.15
PZE.101058333	1	42.0241	74.15
ZM013624.0495	1	42.0253	74.3463
PZE.101058372	1	42.1268	74.3468
PUT.163a.71445350.3373	1	42.1709	74.347
PUT.163a.71445350.3378	1	42.171	74.347
PUT.163a.71445350.3375	1	42.1713	74.347
PUT.163a.71445350.3376	1	42.1713	74.347
SYN25777	1	42.1889	74.3471
SYN25784	1	42.1974	74.3471
PZE.101058496	1	42.348	74.3478
PZE.101058520	1	42.4775	74.3484
SYN36556	1	42.5268	74.3487
PZE.101058806	1	42.7814	74.3499
PZE.101058812	1	42.81	74.4494
PZE.101058897	1	42.8499	74.4495
SYN20757	1	42.851	74.4495
SYN20764	1	42.8512	74.4495
SYN20761	1	42.8528	74.4495
SYN20765	1	42.8548	74.4495
SYN20770	1	42.8559	74.4495
SYN20771	1	42.8559	74.4495
SYN11249	1	42.9261	74.4497
SYN11244	1	42.9261	74.4497
SYN11242	1	42.9263	74.4497
SYN11247	1	42.9277	74.4497
SYN11248	1	42.9277	74.4497
SYN11245	1	42.9279	74.4497
SYN11246	1	42.9279	74.4497
PZE.101059068	1	42.9279	74.4497
PZE.101059072	1	42.9305	74.4497
PZE.101059129	1	43.0616	74.6974
SYN2619	1	43.0643	74.6975
SYN2603	1	43.0655	74.6975
SYN2604	1	43.0673	74.6975
SYN2607	1	43.1158	74.6977
SYN2610	1	43.1163	74.6977
PUT.163a.14206659.281	1	43.1256	74.6978
PZE.101059325	1	43.1305	74.6978
PUT.163a.76289208.3917	1	43.138	74.6979
PUT.163a.60398930.2985	1	43.1381	74.6979
PUT.163a.31664585.1991	1	43.1409	74.6979
SYN2618	1	43.1413	74.6979
SYN2614	1	43.1417	74.6979
SYN2615	1	43.1417	74.6979
SYN2616	1	43.1418	74.6979
SYN2609	1	43.1427	74.6979
SYN2612	1	43.1443	74.6979
PZE.101059211	1	43.1554	74.698
PZE.101059434	1	43.2341	74.6984
SYN15598	1	43.2351	74.6984
PZE.101059495	1	43.3598	74.6991
SYN38883	1	43.4252	74.6995
SYN38882	1	43.4252	74.6995
SYN38880	1	43.4253	74.6995
SYN20593	1	43.508	74.9989
SYN12584	1	43.6739	75.1497
PZE.101059783	1	43.6857	75.1497
PZE.101059784	1	43.6858	75.1497
PZE.101059816	1	43.6911	75.1497
SYN12582	1	43.7661	75.15
SYN12586	1	43.7664	75.15
SYN12583	1	43.7685	75.2495
SYN12588	1	43.77	75.2495
PZE.101060218	1	43.9743	75.4997
PZE.101060224	1	43.975	75.4997
SYN13385	1	43.9787	75.4997
ZM013220.0769	1	43.9788	75.4997
PZE.101060251	1	43.9867	75.4997
PZE.101060254	1	43.9869	75.4997
PZE.101060288	1	44.034	75.5
PZE.101060289	1	44.0342	75.5
PZE.101060303	1	44.0356	75.7449
PZE.101060335	1	44.1675	75.7456
PUT.163a.60349887.2623	1	44.1915	75.7457
PUT.163a.60349887.2626	1	44.1916	75.7457
PUT.163a.60349887.2624	1	44.1917	75.7457
PUT.163a.60349887.2629	1	44.1968	75.7458
PZE.101060630	1	44.2345	75.746
SYN28942	1	44.3341	75.7465
SYN28946	1	44.3359	75.7465
SYN28944	1	44.3534	75.7466
SYN28941	1	44.3535	75.7466
SYN28939	1	44.3537	75.7466
SYN28940	1	44.3543	75.7466
SYN28947	1	44.3569	75.7466
PZA03243.3	1	44.3746	75.7467
PZA03243.2	1	44.3751	75.7467
PZE.101060785	1	44.3762	75.7467
PZE.101060788	1	44.378	75.7468
PZA03742.1	1	44.3782	75.7468
PZE.101060841	1	44.545	75.7477
PZE.101060842	1	44.5452	75.7477
PZE.101060941	1	44.8055	75.7491
SYN36073	1	44.8058	75.7491
PZE.101060930	1	44.8066	75.7491
SYN36077	1	44.8066	75.7491
SYN36076	1	44.8071	75.7491
SYN36080	1	44.8072	75.7491
SYN36074	1	44.8074	75.7491
PZE.101061035	1	44.9611	75.8998
SYN34813	1	44.9644	75.8998
SYN34819	1	44.9649	75.8999
SYN34815	1	44.965	75.8999
PZE.101061064	1	44.965	75.8999
PZE.101061114	1	45.0095	76.0496
PZE.101061168	1	45.1059	76.05
PZE.101061225	1	45.1198	76.1495
SYN28915	1	45.3431	76.6964
PZE.101061587	1	45.3702	76.6968
PZE.101061831	1	45.4405	76.6976
PZE.101061832	1	45.4405	76.6976
SYN29466	1	45.4452	76.6977
SYNGENTA3550	1	45.4456	76.6977
SYN29464	1	45.4461	76.6977
SYN23751	1	45.51	76.6985
SYN23749	1	45.512	76.6985
SYN23746	1	45.5128	76.6985
PZE.101061930	1	45.516	76.6985
PUT.163a.148958166.556	1	45.5176	76.6986
PZE.101061969	1	45.5185	76.6986
SYNGENTA10330	1	45.5186	76.6986
PZE.101062009	1	45.6378	77.7814
PZE.101062072	1	45.7457	77.7839
PZE.101062090	1	45.7478	77.784
SYN3008	1	45.7741	77.7846
ZM013814.0513	1	45.7774	77.7847
SYN3004	1	45.7775	77.7847
PZE.101062213	1	45.7821	77.7848
SYN3007	1	45.7834	77.7848
SYN3006	1	45.7846	77.7849
PZE.101062246	1	45.7915	77.785
PUT.163a.18164071.1270	1	45.9102	77.7878
SYN10021	1	45.9232	77.7881
PZE.101062331	1	45.9244	77.7882
SYN10022	1	45.9265	77.7882
SYN10020	1	45.9277	77.7883
SYN10018	1	45.9278	77.7883
SYN10040	1	45.9355	77.7884
SYN10029	1	45.9422	77.7886
SYN10026	1	45.9492	77.7888
PZE.101062642	1	45.9538	77.7889
PUT.163a.16922676.1073	1	46.0701	77.7916
PUT.163a.16922676.1070	1	46.0702	77.7916
PUT.163a.16922676.1072	1	46.0702	77.7916
PZE.101062764	1	46.0772	77.7918
PZE.101062737	1	46.0791	77.7918
PZE.101062857	1	46.1273	77.793
PZE.101062825	1	46.1306	77.7931
SYN19140	1	46.1333	77.7931
SYN19139	1	46.1401	77.7933
SYN29609	1	46.2369	77.7956
SYN29603	1	46.2371	77.7956
PZE.101063113	1	46.4116	77.7997
PZE.101063074	1	46.4151	77.7998
PZE.101063036	1	46.4172	77.7999
PZE.101063002	1	46.4199	77.7999
PZE.101062970	1	46.4234	78.7446
PZE.101063225	1	46.5489	78.7471
PZE.101063232	1	46.5549	78.7473
PZE.101063271	1	46.5857	78.7479
PZE.101063282	1	46.5861	78.7479
PZE.101063328	1	46.6329	78.7489
PZE.101063406	1	46.6831	78.7499
SYN18688	1	46.6838	78.7499
PZE.101063527	1	46.6894	79.2875
PZE.101063539	1	46.6901	79.2875
PZE.101063665	1	46.844	79.2893
SYN37816	1	46.8624	79.2895
SYN37813	1	46.866	79.2895
SYN37815	1	46.9345	79.2903
SYN37779	1	47.1376	79.2926
SYN37778	1	47.1376	79.2926
SYN37777	1	47.14	79.2927
SYN37776	1	47.14	79.2927
SYN37775	1	47.1401	79.2927
SYN22911	1	47.2962	79.2945
SYN22912	1	47.3081	79.2946
SYN20717	1	47.3165	79.2947
SYN20716	1	47.3215	79.2948
SYN20719	1	47.3218	79.2948
SYN20718	1	47.3221	79.2948
SYN20722	1	47.3227	79.2948
PUT.163a.74234625.3607	1	47.3259	79.2948
PUT.163a.74234625.3608	1	47.3261	79.2948
PZE.101064187	1	47.3385	79.2949
PZE.101064305	1	47.462	79.2964
PZE.101064331	1	47.4735	79.2965
PZE.101064334	1	47.474	79.2965
PZE.101064370	1	47.4806	79.2966
PZE.101064372	1	47.4818	79.2966
SYN12170	1	47.5101	79.2969
PZE.101064448	1	47.5102	79.2969
PUT.163a.71430056.3265	1	47.5109	79.2969
PUT.163a.71430056.3266	1	47.5109	79.2969
PUT.163a.71430056.3269	1	47.511	79.2969
PZA00661.6	1	47.5111	79.2969
PZE.101064464	1	47.5113	79.2969
PZE.101064465	1	47.5114	79.2969
PUT.163a.71430056.3267	1	47.5114	79.2969
PZE.101064466	1	47.5119	79.2969
PZE.101064477	1	47.5129	79.297
PZE.101064479	1	47.5137	79.297
PZE.101064527	1	47.6	79.298
PZE.101064616	1	47.6055	79.298
PZE.101064619	1	47.6056	79.298
PZE.101064634	1	47.707	79.2992
PZE.101064724	1	47.7773	79.6445
PZE.101064790	1	47.8306	79.6449
PZE.101064766	1	47.8342	79.6449
PZE.101064875	1	47.9049	79.6454
PZE.101064805	1	47.9101	79.6454
PZE.101064865	1	47.9117	79.6454
PZE.101064883	1	47.9935	79.646
PZE.101064893	1	47.9939	79.646
ZM013299.0478	1	47.9975	79.6461
PZE.101064994	1	48.2868	79.6481
PZE.101065040	1	48.4168	79.6491
PZE.101065086	1	48.5017	79.6497
PZE.101065129	1	48.5244	79.6499
PZE.101065132	1	48.5281	79.6499
PZE.101065183	1	48.5337	79.6499
PZE.101065262	1	48.544	80.2487
PZE.101065552	1	48.6475	80.25
PZE.101065597	1	48.6509	80.7497
PZE.101065651	1	48.6562	80.7497
PZE.101065653	1	48.6564	80.7497
PZE.101065728	1	48.681	81.1329
SYN36615	1	48.6836	81.1329
PZE.101065758	1	48.6852	81.1329
PZE.101065761	1	48.6859	81.1329
SYN36620	1	48.6888	81.1329
PZE.101066061	1	49.087	81.136
PUT.163a.4730462.2143	1	49.1275	81.1364
PUT.163a.4730462.2144	1	49.1275	81.1364
PZE.101066134	1	49.1897	81.1369
PZE.101066217	1	49.2718	81.1375
SYN17285	1	49.3613	81.1382
PZE.101066271	1	49.3889	81.1384
PZE.101066275	1	49.3893	81.1384
PZE.101066291	1	49.39	81.1384
PZA03673.2	1	49.41	81.1386
PZA03673.1	1	49.4101	81.1386
PZA03672.1	1	49.412	81.1386
PZE.101066317	1	49.4126	81.1386
PZE.101066357	1	49.5528	81.1397
SYN33837	1	49.6117	81.1402
PUT.163a.60343677.2496	1	49.6144	81.1402
PZA00065.2	1	49.6189	81.1402
PZE.101066379	1	49.6466	81.1404
PZE.101066401	1	49.7217	81.141
PZE.101066402	1	49.7222	81.141
PZE.101066403	1	49.7235	81.1411
PZE.101066420	1	49.7346	81.1411
PZE.101066462	1	49.7385	81.1412
PZE.101066470	1	49.7699	81.1414
PZE.101066477	1	49.7706	81.1414
PZE.101066486	1	49.7716	81.1414
PZE.101066497	1	49.7777	81.1415
PZE.101066505	1	49.7802	81.1415
PZE.101066516	1	49.7847	81.1415
PZE.101066537	1	49.8123	81.1418
PZE.101066560	1	49.9429	81.1428
PZE.101066588	1	49.9755	81.143
PZE.101066593	1	49.9759	81.143
SYN33991	1	50.0333	81.1435
SYN33992	1	50.0333	81.1435
PZB02095.3	1	50.0338	81.1435
PZB02095.2	1	50.0339	81.1435
SYN33988	1	50.0938	81.144
PZA00468.8	1	50.0945	81.144
PZE.101066687	1	50.1011	81.144
SYN18145	1	50.2525	81.1452
PZE.101066762	1	50.2851	81.1455
SYN9123	1	50.333	81.1458
SYN9125	1	50.3352	81.1459
PZE.101066827	1	50.4179	81.1465
PZE.101066885	1	50.4207	81.1465
PZE.101066898	1	50.4357	81.1467
PZE.101066907	1	50.4361	81.1467
PZE.101066925	1	50.4371	81.1467
PZE.101066968	1	50.6286	81.1482
PZE.101066969	1	50.6287	81.1482
PZE.101066970	1	50.6292	81.1482
PZE.101066977	1	50.6437	81.1483
PZE.101067021	1	50.6657	81.1485
PZE.101067031	1	50.6741	81.1485
SYN29474	1	50.6785	81.1486
SYN29475	1	50.6794	81.1486
PZE.101067088	1	50.7061	81.1488
SYN29479	1	50.7083	81.1488
SYN29476	1	50.7088	81.1488
PZE.101067102	1	50.7109	81.1488
PZE.101067271	1	50.8612	81.5973
PZE.101067487	1	51.0076	81.5986
PZE.101067495	1	51.0125	81.5986
ZM003329.0547	1	51.0147	81.5987
PZE.101067576	1	51.0426	81.5989
PZE.101067628	1	51.1674	82.1973
PZE.101067639	1	51.1685	82.1973
PZE.101067725	1	51.2914	82.1987
SYN10802	1	51.2916	82.1987
PZE.101067788	1	51.3214	82.1991
SYN10803	1	51.3225	82.1991
PZE.101067809	1	51.3226	82.1991
PZA03168.1	1	51.3966	82.1999
PZA03168.5	1	51.3967	82.2
PZE.101067972	1	51.3969	82.2
PZE.101067978	1	51.3971	82.2
PZE.101067998	1	51.3983	82.2
PZE.101068100	1	51.4009	82.8406
PZE.101068099	1	51.4009	82.8406
PZE.101068238	1	51.4584	82.8413
PZE.101068242	1	51.4591	82.8413
PZE.101068261	1	51.4594	82.8413
SYN36292	1	51.5327	82.8422
SYN36293	1	51.5328	82.8422
PZE.101068426	1	51.7502	82.8449
SYN36554	1	51.754	82.845
PZE.101068578	1	51.8931	82.8467
PZE.101068676	1	52.0773	82.849
PZE.101068682	1	52.0787	82.849
PZE.101068696	1	52.0831	82.8491
PZE.101068713	1	52.0839	82.8491
PZE.101068716	1	52.0841	82.8491
PZE.101068745	1	52.0879	82.8491
PZE.101068816	1	52.0912	82.8492
PZE.101068888	1	52.0962	82.8492
PZE.101068891	1	52.0964	82.8492
PZE.101069006	1	52.1575	83.4489
PZE.101069059	1	52.1597	83.4489
PZE.101069099	1	52.2258	83.4497
PZE.101069140	1	52.2516	83.45
PZE.101069158	1	52.2543	83.45
PZE.101069159	1	52.2545	84.0424
PZE.101069206	1	52.344	84.0434
PZE.101069307	1	52.3922	84.044
PZE.101069294	1	52.3966	84.044
PZE.101069270	1	52.4582	84.0447
PZE.101069343	1	52.5377	84.0456
SYN11106	1	52.5634	84.0459
PZE.101069709	1	52.6234	84.0466
SYN11103	1	52.6236	84.0466
PZE.101069763	1	52.634	84.0467
PZE.101069808	1	52.7586	84.0481
SYN129	1	52.7645	84.0482
SYN128	1	52.7645	84.0482
PZE.101069879	1	52.7656	84.0482
SYN125	1	52.7659	84.0482
SYN118	1	52.7665	84.0482
SYN122	1	52.7717	84.0483
SYN8261	1	52.9186	84.05
PZE.101070117	1	52.922	84.5453
PZE.101070341	1	53.1519	84.5475
PZE.101070408	1	53.1559	84.5475
SYN3086	1	53.1715	84.5477
SYN3092	1	53.1717	84.5477
SYN3087	1	53.1717	84.5477
PZE.101070701	1	53.3395	84.5492
PZA03746.1	1	53.3416	84.5493
PZE.101070781	1	53.412	84.5499
PZE.101070816	1	53.4151	84.55
PZE.101070841	1	53.4157	84.55
PZE.101070875	1	53.4171	84.55
PZE.101070910	1	53.4203	85.0478
PZE.101070948	1	53.4227	85.0478
PZE.101071092	1	53.619	85.0496
PZE.101071115	1	53.6207	85.0496
PZE.101071162	1	53.6284	85.0497
PZE.101071208	1	53.6311	85.0497
PZE.101071273	1	53.6611	85.3474
PZE.101071282	1	53.6638	85.3474
PZE.101071285	1	53.6642	85.3474
PZE.101071289	1	53.6808	85.3475
PZE.101071350	1	53.8264	85.3483
SYN2424	1	53.8279	85.3483
PZE.101071373	1	53.8477	85.3484
SYN31366	1	54.1241	85.35
PZE.101071564	1	54.1274	85.5478
PZE.101071660	1	54.1843	85.548
PZE.101071663	1	54.1846	85.548
PZE.101071675	1	54.1867	85.548
PZE.101071680	1	54.187	85.548
PZE.101071843	1	54.2748	85.5483
PZE.101071808	1	54.2766	85.5483
PZE.101071795	1	54.2773	85.5483
PZE.101071793	1	54.2774	85.5483
PZE.101071742	1	54.2803	85.5484
PZE.101071737	1	54.2804	85.5484
PZE.101071870	1	54.3422	85.5486
SYN24646	1	54.3457	85.5486
SYN24644	1	54.3458	85.5486
SYN24643	1	54.3464	85.5486
SYN24640	1	54.3469	85.5486
PZE.101071897	1	54.3511	85.5486
PZE.101071898	1	54.3511	85.5486
PZE.101071912	1	54.47	85.549
PZE.101072075	1	54.5358	85.5493
PZE.101072147	1	54.6002	85.5495
PZE.101072150	1	54.6046	85.5495
PZE.101072206	1	54.7292	85.55
PZE.101072224	1	54.7313	85.6498
PZE.101072259	1	54.7366	85.6498
SYN30773	1	54.8222	85.65
SYN6671	1	54.8449	85.65
SYN6670	1	54.8468	85.7484
SYN6669	1	54.9285	85.7485
PUT.163a.76282834.3848	1	54.9287	85.7485
SYN35006	1	55.0717	85.7488
SYN35007	1	55.0718	85.7488
SYN35005	1	55.0845	85.7488
SYN35004	1	55.0857	85.7488
PZE.101072651	1	55.1473	85.7489
PZE.101072655	1	55.1516	85.7489
PZE.101072743	1	55.3834	85.7493
PZE.101072744	1	55.3836	85.7493
PZE.101072745	1	55.3837	85.7493
PZE.101072751	1	55.3882	85.7493
PZE.101072783	1	55.3912	85.7493
SYN24868	1	55.3924	85.7493
ZM007645.0270	1	55.4453	85.7494
PZE.101072822	1	55.4559	85.7495
PZE.101072844	1	55.4989	85.7495
PZE.101072856	1	55.5006	85.7495
PZE.101072870	1	55.5012	85.7495
PZE.101073000	1	55.5078	85.7495
PZE.101073032	1	55.5768	85.7497
PZE.101073078	1	55.7614	85.8492
PZE.101073088	1	55.764	85.8492
SYN30678	1	56.0764	85.8497
PZE.101073230	1	56.0768	85.8497
PZE.101073233	1	56.0769	85.8497
SYN30677	1	56.0769	85.8497
SYN30668	1	56.0772	85.8497
SYN30675	1	56.0774	85.8497
SYN30676	1	56.0775	85.8497
SYN30671	1	56.0777	85.8497
SYN30684	1	56.0777	85.8497
SYN30659	1	56.0779	85.8497
SYN30679	1	56.078	85.8497
SYN30683	1	56.078	85.8497
SYN30667	1	56.0783	85.8497
PZE.101073248	1	56.0786	85.8497
PZE.101073264	1	56.0793	85.8497
PZE.101073380	1	56.1625	85.8499
PZE.101073428	1	56.164	85.8499
SYNGENTA15549	1	56.2231	85.9998
SYNGENTA15554	1	56.2233	85.9998
SYNGENTA15552	1	56.2235	85.9998
PZE.101073491	1	56.2261	85.9998
PZE.101073492	1	56.2262	85.9998
PZE.101073493	1	56.2264	85.9998
PZE.101073494	1	56.2274	85.9998
PZE.101073495	1	56.2278	85.9998
PZA03767.5	1	56.2912	86.15
SYN10848	1	56.3086	86.15
SYN10850	1	56.3086	86.3989
PZE.101073593	1	56.3104	86.3989
PZE.101073696	1	56.4465	86.3995
PUT.163a.60351083.2647	1	56.5634	86.65
PUT.163a.60351083.2650	1	56.5635	86.65
PZE.101073762	1	56.566	86.9499
SYN11004	1	56.5751	86.95
SYN11005	1	56.5755	87.7974
SYN11002	1	56.579	87.7975
PZE.101074011	1	56.6786	87.7989
PZE.101074049	1	56.7488	88.5406
PZE.101074058	1	56.7548	88.5407
PZE.101074096	1	56.7925	88.5412
SYN37939	1	56.8949	88.5425
SYN37950	1	56.8956	88.5425
PZE.101074193	1	56.8977	88.5425
PZE.101074278	1	56.9842	88.5437
SYN37946	1	56.9851	88.5437
SYN37948	1	56.9855	88.5437
PZE.101074357	1	57.2488	88.5471
PZE.101074378	1	57.2504	88.5471
PZE.101074389	1	57.2513	88.5472
SYN19044	1	57.2513	88.5472
PZE.101074489	1	57.2953	88.5477
PZE.101074461	1	57.3018	88.5478
PZE.101074451	1	57.3515	88.5485
PZE.101074547	1	57.4609	88.5499
PZE.101074541	1	57.4694	88.7466
PZE.101074529	1	57.483	88.7467
PZE.101074562	1	57.5559	88.7469
PZE.101074610	1	57.8426	88.7479
PZE.101074618	1	57.8623	88.748
PZE.101074651	1	57.8942	88.7481
PZE.101074687	1	57.9965	88.7484
PZE.101074699	1	58.0557	88.7486
PZE.101074731	1	58.212	88.7492
PZE.101074736	1	58.2255	88.7492
PZE.101074779	1	58.2975	88.7495
SYN30931	1	58.3059	88.7495
PZE.101074821	1	58.3657	88.7497
PUT.163a.78085894.4184	1	58.3663	88.7497
PUT.163a.78085894.4183	1	58.3663	88.7497
PZE.101074835	1	58.3692	88.7497
PZE.101074852	1	58.3702	88.7497
SYN25749	1	58.448	88.75
PZE.101074929	1	58.4499	88.75
PZE.101074969	1	58.4532	88.9953
SYN25744	1	58.4548	88.9953
SYN25745	1	58.455	88.9953
PZE.101074977	1	58.4588	88.9953
PZE.101074998	1	58.461	88.9953
SYN25755	1	58.4747	88.9953
PZE.101075062	1	58.4764	88.9954
PZE.101075081	1	58.5053	88.9955
PZE.101075097	1	58.5057	88.9955
PZE.101075099	1	58.5058	88.9955
PZE.101075114	1	58.513	88.9955
PZE.101075177	1	58.5663	88.9957
PZE.101075225	1	58.5795	88.9958
PZE.101075226	1	58.5796	88.9958
PZE.101075295	1	58.6479	88.9961
PZE.101075396	1	58.7131	88.9963
PZE.101075379	1	58.7145	88.9964
PZE.101075378	1	58.7145	88.9964
PZE.101075340	1	58.7195	88.9964
PZE.101075334	1	58.7215	88.9964
PZE.101075333	1	58.7216	88.9964
PZE.101075328	1	58.7225	88.9964
PZE.101075411	1	58.7417	88.9965
PZE.101075449	1	58.8632	88.997
PZE.101075499	1	59.0532	88.9978
PZE.101075523	1	59.0726	88.9979
SYN18643	1	59.0829	88.9979
SYN18642	1	59.0867	88.9979
SYN18641	1	59.0871	88.9979
PZE.101075629	1	59.1829	88.9983
PZE.101075630	1	59.183	88.9983
PZE.101075778	1	59.4646	88.9995
PZE.101075790	1	59.4691	88.9995
SYN25502	1	59.5088	88.9997
SYN25503	1	59.5094	88.9997
PZE.101075843	1	59.5104	88.9997
PZE.101075844	1	59.5105	88.9997
PZA00328.1	1	59.5839	89.2972
PZE.101075931	1	59.589	89.2972
PZE.101075993	1	59.6745	89.2976
SYN25803	1	59.7683	89.2981
SYN25804	1	59.7705	89.2981
SYN38473	1	59.8655	89.2986
PZE.101076213	1	59.9617	89.2991
SYN15487	1	60.0912	89.2997
PZE.101076333	1	60.0935	89.2997
SYN15498	1	60.0955	89.2997
SYNGENTA16007	1	60.0956	89.2997
SYNGENTA16006	1	60.0957	89.2997
SYN15483	1	60.0963	89.2997
SYN15481	1	60.0974	89.2997
SYN15499	1	60.1032	89.2998
SYN15485	1	60.1037	89.2998
SYN15491	1	60.1508	89.3
SYN15501	1	60.151	89.9406
SYN15495	1	60.1667	89.9407
SYN15492	1	60.1667	89.9407
PUT.163a.60341664.2425	1	60.1672	89.9407
PUT.163a.74236726.3633	1	60.1676	89.9408
PUT.163a.29945635.1817	1	60.219	89.9413
PUT.163a.29945635.1818	1	60.2191	89.9413
PUT.163a.29945635.1821	1	60.2192	89.9413
PZE.101076600	1	60.2638	89.9418
PZE.101076601	1	60.2638	89.9418
PUT.163a.60352998.2703	1	60.2677	89.9418
PZE.101076640	1	60.3981	89.9432
SYN12833	1	60.4065	89.9433
SYN12832	1	60.4807	89.9441
PZE.101076691	1	60.6393	89.9458
PZE.101076732	1	60.7036	89.9465
PZE.101076734	1	60.7037	89.9465
PZE.101076825	1	60.8106	89.9476
SYN25472	1	60.8111	89.9476
PZE.101076878	1	60.833	89.9478
PZE.101076881	1	60.8341	89.9478
SYN25471	1	60.8343	89.9479
SYN25470	1	60.8346	89.9479
PZE.101076890	1	60.8347	89.9479
PZE.101076915	1	60.8651	89.9482
PZE.101076940	1	60.8697	89.9482
PZE.101076941	1	60.8697	89.9482
PZE.101076946	1	60.8716	89.9482
SYN17546	1	60.9701	89.9493
PZE.101076969	1	61.016	89.9498
PZE.101076988	1	61.0206	89.9498
SYN17547	1	61.0211	89.9498
SYN17549	1	61.0211	89.9498
PZE.101076999	1	61.0225	89.9499
PZE.101077003	1	61.023	89.9499
PZE.101077005	1	61.0234	89.9499
PZE.101077008	1	61.0266	89.9499
PZE.101077013	1	61.036	89.95
PZE.101077016	1	61.0362	90.8414
SYN30400	1	61.1452	90.843
PZA01476.1	1	61.1454	90.843
PZE.101077213	1	61.2477	90.8445
PZE.101077242	1	61.2967	90.8453
SYN23968	1	61.4505	90.8475
PZE.101077293	1	61.4512	90.8475
PZE.101077314	1	61.4544	90.8476
PZE.101077385	1	61.6218	91.246
PZE.101077388	1	61.624	91.246
PZE.101077413	1	61.6253	91.246
PZE.101077460	1	61.6266	91.246
PZE.101077491	1	61.6325	91.2461
PZE.101077530	1	61.6707	91.2463
PZE.101077537	1	61.6981	91.2465
SYN24213	1	61.7179	91.2466
SYN24207	1	61.7195	91.2466
PZE.101077670	1	61.9104	91.2478
SYN6886	1	61.9418	91.248
SYN6887	1	61.9439	91.2481
PZE.101077708	1	61.944	91.2481
SYN6890	1	61.9441	91.2481
SYN6891	1	61.9441	91.2481
[truncated: 52,235 more rows]
