# Supplementary material for: Genetic properties of the MAGIC maize population: a new platform for high definition QTL mapping in Zea mays
Source: Genome Biol. 2015 Sep 11;16(1):167. doi: 10.1186/s13059-015-0716-z (PMC4566846; doi:10.1186/s13059-015-0716-z)
Supplement: Additional file 10: Table S4. — Quantitative data for MM founders’ sequencing and expression. For sequencing, raw reads count and mean and modal coverage (in folds) are given. For expression data, raw reads numbers are given for each biological replica (B1, B2, B3). (XLSX 9 kb) [file 13059_2015_716_MOESM10_ESM.xlsx]

## Sheet: Sheet1
	Sequencing			Expression
		coverage (x)
Genotype	raw reads	mean	mode	reads B 1	reads B 2	reads B 3
A632	663407504	33.22	27	24596809	27457207	-
B73	-	-	-	11946860	26216174	17549590
F7	367931634	20.6	14	33474455	32572048	-
H99	520680654	27.95	27	21132793	16870866	20351257
HP301	631654406	32.81	27	27870494	40056949	-
Mo17	478569642	14.41	7	39923588	28980279	-
W153R	468481810	23.35	16	27651332	32288013	-
CML91	-	-	-	25689198	34925504	-
