# Supplementary material for: Genetic properties of the MAGIC maize population: a new platform for high definition QTL mapping in Zea mays
Source: Genome Biol. 2015 Sep 11;16(1):167. doi: 10.1186/s13059-015-0716-z (PMC4566846; doi:10.1186/s13059-015-0716-z)
Supplement: Additional file 11: Table S5. — Summary of power simulation results with varying sample sizes (100, 200, 300, 400, 500). For each simulated QTL, the effect and the variance explained are given. The power to detect each QTL is averaged on 400 independent runs (100 for each of MAF 0.125, 0.25, 0.375, and 0.5). Results are given for h 2= 0.4 and 0.7. (XLSX 17 kb) [file 13059_2015_716_MOESM11_ESM.xlsx]

## Sheet: pow.summary.short 1 
h2	Samples	Effect	Variance	Power
0.4	100	0.121577	0.0109184	0.0525
0.4	100	0.135085	0.013913	0.0325
0.4	100	0.150095	0.0144249	0.05
0.4	100	0.166772	0.0141799	0.045
0.4	100	0.185302	0.0117075	0.06
0.4	100	0.205891	0.0125848	0.055
0.4	100	0.228768	0.0121771	0.0375
0.4	100	0.254187	0.0148232	0.0575
0.4	100	0.28243	0.0173022	0.045
0.4	100	0.313811	0.0229711	0.0725
0.4	100	0.348678	0.0209513	0.05
0.4	100	0.38742	0.0245152	0.0375
0.4	100	0.430467	0.022997	0.065
0.4	100	0.478297	0.0296759	0.0525
0.4	100	0.531441	0.0348123	0.07
0.4	100	0.59049	0.0392638	0.075
0.4	100	0.6561	0.047902	0.0875
0.4	100	0.729	0.0562028	0.0675
0.4	100	0.81	0.0625362	0.105
0.4	100	0.9	0.081414	0.13
0.4	200	0.121577	0.0060432	0.06
0.4	200	0.135085	0.00771176	0.0425
0.4	200	0.150095	0.00758305	0.0525
0.4	200	0.166772	0.009037	0.0425
0.4	200	0.185302	0.0117935	0.0475
0.4	200	0.205891	0.00969969	0.0325
0.4	200	0.228768	0.010609	0.0475
0.4	200	0.254187	0.0119868	0.0725
0.4	200	0.28243	0.0147247	0.0525
0.4	200	0.313811	0.0159581	0.0625
0.4	200	0.348678	0.0155211	0.0375
0.4	200	0.38742	0.0184485	0.0375
0.4	200	0.430467	0.0244788	0.0875
0.4	200	0.478297	0.029957	0.0975
0.4	200	0.531441	0.0302882	0.0975
0.4	200	0.59049	0.0391516	0.105
0.4	200	0.6561	0.0432313	0.14
0.4	200	0.729	0.0550562	0.175
0.4	200	0.81	0.0625451	0.2325
0.4	200	0.9	0.078923	0.3125
0.4	300	0.121577	0.00594805	0.02
0.4	300	0.135085	0.00616311	0.03
0.4	300	0.150095	0.00723058	0.025
0.4	300	0.166772	0.00619047	0.035
0.4	300	0.185302	0.00743554	0.0275
0.4	300	0.205891	0.0071204	0.02
0.4	300	0.228768	0.00852626	0.04
0.4	300	0.254187	0.00808536	0.04
0.4	300	0.28243	0.0116673	0.0525
0.4	300	0.313811	0.0113377	0.03
0.4	300	0.348678	0.0150337	0.045
0.4	300	0.38742	0.0165589	0.07
0.4	300	0.430467	0.0221571	0.085
0.4	300	0.478297	0.0284621	0.0725
0.4	300	0.531441	0.0316694	0.145
0.4	300	0.59049	0.037494	0.185
0.4	300	0.6561	0.0432806	0.2475
0.4	300	0.729	0.0518442	0.32
0.4	300	0.81	0.0651939	0.3625
0.4	300	0.9	0.0754648	0.49
0.4	400	0.121577	0.00368356	0.0275
0.4	400	0.135085	0.00469481	0.0325
0.4	400	0.150095	0.00563127	0.035
0.4	400	0.166772	0.00556943	0.02
0.4	400	0.185302	0.00667823	0.0525
0.4	400	0.205891	0.00767313	0.0425
0.4	400	0.228768	0.00699118	0.0425
0.4	400	0.254187	0.00768758	0.0475
0.4	400	0.28243	0.0117052	0.0675
0.4	400	0.313811	0.00966445	0.075
0.4	400	0.348678	0.0157755	0.06
0.4	400	0.38742	0.0167696	0.0975
0.4	400	0.430467	0.0245117	0.11
0.4	400	0.478297	0.0228345	0.1425
0.4	400	0.531441	0.028509	0.2325
0.4	400	0.59049	0.0329345	0.25
0.4	400	0.6561	0.040828	0.33
0.4	400	0.729	0.0555333	0.4775
0.4	400	0.81	0.0647853	0.5775
0.4	400	0.9	0.0756203	0.6925
0.4	500	0.121577	0.00368804	0.0225
0.4	500	0.135085	0.00486588	0.0275
0.4	500	0.150095	0.00546883	0.025
0.4	500	0.166772	0.00614038	0.04
0.4	500	0.185302	0.0044918	0.03
0.4	500	0.205891	0.00725911	0.035
0.4	500	0.228768	0.00743688	0.0425
0.4	500	0.254187	0.00846299	0.0725
0.4	500	0.28243	0.0100132	0.0725
0.4	500	0.313811	0.0124644	0.0725
0.4	500	0.348678	0.0117726	0.08
0.4	500	0.38742	0.0176575	0.1275
0.4	500	0.430467	0.0214046	0.17
0.4	500	0.478297	0.0230194	0.2275
0.4	500	0.531441	0.0265681	0.3325
0.4	500	0.59049	0.0319759	0.38
0.4	500	0.6561	0.0426338	0.47
0.4	500	0.729	0.0487719	0.5625
0.4	500	0.81	0.0653176	0.7075
0.4	500	0.9	0.0830141	0.83
0.7	100	0.121577	0.0129677	0.0425
0.7	100	0.135085	0.0162622	0.035
0.7	100	0.150095	0.0176878	0.045
0.7	100	0.166772	0.0168482	0.0425
0.7	100	0.185302	0.0142651	0.025
0.7	100	0.205891	0.0154033	0.0525
0.7	100	0.228768	0.0159606	0.0475
0.7	100	0.254187	0.0212054	0.06
0.7	100	0.28243	0.0226935	0.06
0.7	100	0.313811	0.0266596	0.075
0.7	100	0.348678	0.0276259	0.065
0.7	100	0.38742	0.0348636	0.0525
0.7	100	0.430467	0.0366747	0.0675
0.7	100	0.478297	0.0454754	0.06
0.7	100	0.531441	0.0522911	0.0625
0.7	100	0.59049	0.0626954	0.0625
0.7	100	0.6561	0.0737195	0.12
0.7	100	0.729	0.0892729	0.1625
0.7	100	0.81	0.105066	0.1925
0.7	100	0.9	0.131567	0.2675
0.7	200	0.121577	0.00711286	0.05
0.7	200	0.135085	0.00955749	0.035
0.7	200	0.150095	0.0104408	0.0625
0.7	200	0.166772	0.0113433	0.0725
0.7	200	0.185302	0.0145567	0.07
0.7	200	0.205891	0.01364	0.0825
0.7	200	0.228768	0.0140472	0.0725
0.7	200	0.254187	0.0165042	0.0875
0.7	200	0.28243	0.0202929	0.075
0.7	200	0.313811	0.0238639	0.0875
0.7	200	0.348678	0.0237722	0.0725
0.7	200	0.38742	0.0283108	0.095
0.7	200	0.430467	0.0365498	0.15
0.7	200	0.478297	0.045021	0.1725
0.7	200	0.531441	0.0490437	0.1825
0.7	200	0.59049	0.0619509	0.21
0.7	200	0.6561	0.0703112	0.3175
0.7	200	0.729	0.0902998	0.405
0.7	200	0.81	0.103402	0.535
0.7	200	0.9	0.129574	0.59
0.7	300	0.121577	0.00766776	0.05
0.7	300	0.135085	0.0079072	0.06
0.7	300	0.150095	0.00875368	0.035
0.7	300	0.166772	0.00836693	0.055
0.7	300	0.185302	0.0108301	0.045
0.7	300	0.205891	0.010048	0.05
0.7	300	0.228768	0.0124952	0.06
0.7	300	0.254187	0.0122836	0.0825
0.7	300	0.28243	0.0173704	0.1175
0.7	300	0.313811	0.0168265	0.0625
0.7	300	0.348678	0.0236034	0.1375
0.7	300	0.38742	0.0252484	0.19
0.7	300	0.430467	0.0360585	0.185
0.7	300	0.478297	0.0454694	0.255
0.7	300	0.531441	0.0510123	0.39
0.7	300	0.59049	0.0611829	0.45
0.7	300	0.6561	0.0710626	0.545
0.7	300	0.729	0.0863252	0.6525
0.7	300	0.81	0.107965	0.745
0.7	300	0.9	0.126159	0.8175
0.7	400	0.121577	0.00456447	0.0525
0.7	400	0.135085	0.00702523	0.04
0.7	400	0.150095	0.007657	0.0575
0.7	400	0.166772	0.00771427	0.0575
0.7	400	0.185302	0.00893647	0.05
0.7	400	0.205891	0.0111512	0.075
0.7	400	0.228768	0.01025	0.0725
0.7	400	0.254187	0.0114976	0.0925
0.7	400	0.28243	0.0178458	0.13
0.7	400	0.313811	0.0159172	0.145
0.7	400	0.348678	0.024509	0.24
0.7	400	0.38742	0.0258954	0.26
0.7	400	0.430467	0.0388013	0.3425
0.7	400	0.478297	0.036819	0.4625
0.7	400	0.531441	0.0459858	0.5775
0.7	400	0.59049	0.0545294	0.645
0.7	400	0.6561	0.06796	0.73
0.7	400	0.729	0.0925679	0.87
0.7	400	0.81	0.107579	0.885
0.7	400	0.9	0.126994	0.9275
0.7	500	0.121577	0.00516737	0.0575
0.7	500	0.135085	0.00631629	0.05
0.7	500	0.150095	0.00722653	0.055
0.7	500	0.166772	0.00837803	0.065
0.7	500	0.185302	0.00611366	0.0575
0.7	500	0.205891	0.0106697	0.095
0.7	500	0.228768	0.0115702	0.095
0.7	500	0.254187	0.0130181	0.15
0.7	500	0.28243	0.0163468	0.185
0.7	500	0.313811	0.0196233	0.2375
0.7	500	0.348678	0.0193911	0.23
0.7	500	0.38742	0.0276697	0.3875
0.7	500	0.430467	0.0341454	0.4925
0.7	500	0.478297	0.0376025	0.63
0.7	500	0.531441	0.0433966	0.7125
0.7	500	0.59049	0.055623	0.7675
0.7	500	0.6561	0.0722288	0.87
0.7	500	0.729	0.0825214	0.8725
0.7	500	0.81	0.107104	0.9225
0.7	500	0.9	0.138472	0.97
