# Supplementary material for: Genetic properties of the MAGIC maize population: a new platform for high definition QTL mapping in Zea mays
Source: Genome Biol. 2015 Sep 11;16(1):167. doi: 10.1186/s13059-015-0716-z (PMC4566846; doi:10.1186/s13059-015-0716-z)
Supplement: Additional file 13: Table S6. — Phenotypic estimated values of the eight founders and 529 MM lines analyzed for days to pollen shed (PS), plant height (PH), ear height (EH), and transformed grain yield (GYrad). (XLSX 36 kb) [file 13059_2015_716_MOESM13_ESM.xlsx]

## Sheet: ph.additional.file
Line	PS	PH	EH	GYrad
1_1	77.7476	179.839	106.604	6.8461
1_15	77.6025	135.481	76.4743	7.986
1_23	78.2439	182.548	111.057	9.2103
1_25	77.5949	206.419	119.73	7.6833
1_3	72.0043	160.589	73.271	7.0524
1_30	77.3603	169.847	92.5918	5.7228
1_31	79.56	204.564	105.699	5.7618
1_32	73.3432	165.847	73.1411	4.0228
1_39	78.8258	146.572	67.12	4.8682
1_44	72.2366	184.54	100.957	4.4788
1_45	77.568	196.613	96.3715	6.5608
1_47	75.8583	123.919	69.3591	6.8219
1_66	76.0953	165.048	72.0571	6.0653
1_80	79.433	178.371	97.9502	5.0448
1_89	71.905	157.444	93.422	4.724
1_94	76.2356	139.228	62.2751	3.4108
10_10	80.5341	190.451	96.9249	5.10229
10_15	77.5232	168.532	80.1576	7.7787
10_17	80.5596	147.75	70.6505	7.3515
10_18	81.8807	202.444	117.617	5.7322
10_21	83.5713	191.919	101.862	6.3543
10_29	79.6324	190.709	109.887	8.7766
10_36	79.5377	167.459	100.447	5.9919
10_37	76.8542	155.548	80.3967	3.377
10_38	78.5764	163.895	80.5601	4.1122
10_41	78.9597	151.58	90.7111	3.3391
10_43	79.6198	144.081	84.1012	3.3418
10_47	80.8179	188.952	108.604	4.0492
10_5	81.3035	180.806	106.592	5.6105
10_8	79.6715	189.5	75.1641	3.5406
10_9	77.261	180.484	103.271	5.8859
11_21	79.3024	201.693	142.145	5.4108
11_3	77.8726	148.193	68.2269	7.8842
11_30	74.9061	190.804	85.4784	5.6919
11_32	74.4651	176.274	87.7739	10.1054
11_39	79.271	142.016	94.5853	3.2362
11_4	75.6944	142.79	75.4596	3.3894
11_49	77.4703	193.911	108.881	8.6676
11_52	80.7292	177.911	101.315	6.1959
11_55	79.0955	159.766	60.9502	8.1103
11_61	79.3234	185.468	94.0759	6.985
11_63	75.5173	168.387	76.6482	2.951
11_65	79.3505	188.411	92.1829	12.6445
11_7	77.8383	90.49	39.8873	4.0859
11_71	81.7957	140.387	84.5289	5.9604
11_74	75.9012	140.952	78.3674	4.3297
12_1	70.4907	113.371	48.7868	3.6679
12_104	81.4806	182.726	89.8057	6.0173
12_117	72.4613	149.177	57.2604	6.9401
12_21	77.5564	125.048	75.7804	4.7152
12_25	79.7419	162.992	64.4155	7.2121
12_34	72.516	170.79	86.0571	7.1817
12_36	78.2449	199.419	121.585	6.6297
12_37	72.1768	154.167	83.3926	7.6846
12_39	75.1708	144.435	74.1388	6.0329
12_40	71.1593	180.613	82.1265	9.4793
12_41	73.7814	196.919	96.6482	7.9439
12_48	79.9814	138.073	60.0824	4.6896
12_66	69.2357	140.403	64.0759	3.2991
12_84	74.5721	140.935	65.7739	4.268
12_86	74.1292	172.822	93.5225	6.0438
13_107	79.2372	160.924	94.9878	9.0167
13_21	78.1676	145.806	77.0824	4.6815
13_22	77.518	166.129	67.4408	7.6274
13_23	72.897	187.726	112.34	9.177
13_25	78.0592	184.984	102.183	8.8487
13_28	75.7176	143.355	63.8433	7.937
13_3	78.5299	194.742	94.5853	5.9893
13_30	77.9755	167.871	92.6735	5.9455
13_31	79.4526	180.629	97.4532	6.2981
13_33	71.9589	107.34	52.422	4.8513
13_36	77.3137	171.541	85.9755	8.2583
13_4	78.1578	189.072	107.415	8.6618
13_41	77.7651	200.065	100.246	5.4989
13_5	75.2961	181.943	99.0947	6.9071
13_60	70.8987	167.459	92.8286	8.8451
14_11	69.9334	139.927	81.0759	4.3665
14_12	74.4038	122.927	50.9878	7.0797
14_13	72.416	176.903	95.7363	5.0375
14_25	81.8963	204.943	114.038	8.1907
14_32	82.0542	176.419	90.2645	4.5552
14_36	77.7527	184.866	100.208	3.626
14_39	71.2057	152.04	71.9061	7.6151
14_5	69.0883	145.613	75.9126	7.8996
14_67	82.4552	124.081	61.6294	6.787
14_70	81.0704	199.516	94.4343	7.421
14_73	73.3744	196.58	116.906	7.1735
14_84	78.9	153.709	90.1641	8.1903
14_92	78.2047	201.58	98.4555	5.6542
14_93	78.3366	189.072	83.1829	8.6545
14_95	72.8047	122.024	48.4784	4.5513
15_1	78.0689	203.032	94.1576	8.675
15_103	75.8016	183.879	87.0759	7.2261
15_107	82.8112	140.726	71.5101	4.7584
15_111	79.7552	174.097	81.667	5.8786
15_15	71.253	149.677	72.3779	6.5555
15_22	79.2854	169.322	86.5037	8.3012
15_23	75.4221	197.199	76.0571	6.3161
15_24	78.1245	160.524	76.4091	5.4381
15_45	74.3483	123.395	68.2081	7.9713
15_6	77.5741	209.543	105.6	6.5897
15_73	75.7518	154.097	64.5918	6.3775
15_8	73.5717	149.403	69.1388	7.5475
15_84	76.7478	153.919	84.4343	3.3042
15_9	77.2056	112.403	62.617	3.503
15_93	77.7841	141.677	72.3403	4.488
16_10	77.3444	159.5	89.12	7.8806
16_104	80.0533	159	83.5665	5.4815
16_22	77.6457	150.492	72.8497	6.4212
16_29	78.6228	207.659	85.6441	5.3055
16_51	73.8166	164.661	80.7428	4.3436
16_55	78.3108	197.782	97.472	5.7995
16_6	77.6377	226.177	117.057	8.3143
16_75	75.1588	159.242	90.3967	7.0382
16_81	76.4529	191.298	114.988	8.0677
16_83	80.1276	139.201	62.9755	3.582
16_86	76.1154	176.895	94.6735	4.571
16_87	78.5694	251.839	122.353	9.7906
16_91	70.2219	142.79	71.8057	7.6241
16_92	72.8285	151.661	85.7363	7.4844
16_96	82.0987	115.887	65.026	4.2987
17_12	80.3684	201.919	119.611	8.1054
17_35	74.2717	193.411	85.9314	7.2895
17_36	76.7078	142.065	65.1893	5.0267
17_41	76.4529	117.016	54.5853	2.8388
17_43	74.0869	141.554	65.2122	7.7396
17_44	76.0991	152.218	76.2774	5.6748
17_51	73.6723	116.895	60.7616	6.3202
17_54	78.1245	160.185	62.6106	6.815
17_56	77.7883	191.129	84.2774	10.6243
17_59	72.5385	155.363	60.7175	4.0403
17_6	69.917	138.129	81.6106	7.8143
17_60	73.1526	179.339	87.0947	6.7725
17_62	73.8708	169.524	83.5037	7.0902
17_65	74.33	201.597	111.762	8.0538
17_7	75.3568	138.129	57.8497	6.1345
18_10	72.7454	123.032	65.9314	3.7365
18_2	72.1635	187.322	93.8809	7.5685
18_22	72.0264	136.822	77.9126	7.3819
18_24	81.4952	165.806	92.9755	4.8037
18_27	70.3009	165.774	79.3527	7.3852
18_29	78.381	197.564	93.2017	8.5905
18_3	74.8779	219.919	112.101	10.7494
18_31	76.8982	137.809	74.64	4.092
18_33	78.3634	112.137	68.1265	5.7954
18_36	80.7845	183.61	109.193	3.6886
18_4	74.4316	171.943	94.271	8.7019
18_57	78.7834	173.331	85.3779	9.3159
18_60	77.2887	102.98	53.4849	4.3349
18_61	80.2239	157.887	98.0695	6.1551
18_66	79.9429	198.274	78.8621	5.3287
18_9	70.1563	135.347	64.5918	6.3514
19_1	78.3274	154.193	110.478	5.9138
19_14	76.8356	165.427	79.9061	8.797
19_15	73.2155	172.178	78.3844	7.9111
19_18	74.3735	112.79	51.8245	4.6165
19_19	78.2434	138.387	89.9314	6.204
19_2	75.0743	195.693	119.378	10.6263
19_23	75.1896	138.371	80.4472	6.1344
19_29	77.6597	163.516	105.422	6.1023
19_30	72.1148	149.524	82.4532	5.3911
19_33	75.9071	179.274	96.5037	9.0341
19_36	73.5629	195.306	101.334	12.02
19_37	70.5583	127.564	58.7804	7.3731
19_38	72.3764	141.371	60.2081	4.5986
19_40	74.4157	166.435	90.4596	7.4087
19_41	79.0989	222.589	119.843	8.3977
19_44	78.18	226.218	138.271	8.6298
2_11	78.9156	140.952	78.9566	3.2969
2_14	77.4032	112.081	47.6106	4.2433
2_15	80.1093	130.653	70.1641	5.24644
2_28	71.5125	145.29	61.7804	9.0585
2_46	76.6388	150.79	82.1829	4.8168
2_54	75.6122	137.806	56.3274	5.8905
2_59	69.6772	131.667	71.9901	5.6763
2_6	74.968	170.21	90.919	3.6166
2_61	73.8955	124.177	54.6359	4.5282
2_62	77.7031	139.96	69.0007	3.7513
2_67	73.5868	115	56.2081	6.7943
2_68	73.0481	185.196	77.4408	3.3991
2_71	77.7213	197.58	107.202	4.1885
2_73	74.7802	137.669	61.3339	6.7198
2_76	77.9674	178.25	76.8368	5.0057
20_12	81.1515	206.653	103.504	8.0742
20_13	71.1914	125.048	56.5477	6.4551
20_15	77.9718	184.96	89.2898	8.3868
20_17	72.6846	187.094	97.4702	10.1573
20_24	76.1435	129.919	64.667	6.2743
20_26	72.9702	224.04	109.303	9.1403
20_28	80.968	125.468	50.4408	7.2374
20_30	82.6375	175.653	98.5477	5.5693
20_31	82.0726	196.473	115.153	8.2465
20_44	72.6048	190.613	111.095	6.1115
20_45	72.8614	192.661	101.371	8.4964
20_54	78.4228	182.712	94.2857	5.545
20_56	72.3477	211.419	83.6418	6.533
20_57	80.3659	143.234	71.6294	3.5229
20_8	81.1256	184.274	94.0319	6.229
20_9	73.138	228.734	115.919	9.391
21_10	73.6276	131.048	56.818	3.7645
21_11	77.466	188.306	102.139	6.3525
21_12	71.9782	146.258	73.7992	7.9626
21_16	80.2771	129.524	47.7551	3.4053
21_19	80.3385	151.177	71.2269	5.0494
21_2	82.4872	190.605	108.78	5.08522
21_20	78.8969	165.266	99.3779	6.6264
21_24	75.3515	150.387	92.1829	6.748
21_34	72.9043	108.02	42.9314	5.9303
21_38	77.3611	185.508	96.2457	7.9221
21_39	74.7972	139.097	74.0824	4.6582
21_47	75.0412	156.169	64.3527	6.6271
21_49	75.1012	145.403	50.2017	6.8185
21_5	77.4929	135.492	64.9126	4.6005
21_6	74.9897	172.339	73.271	6.3941
22_10	78.0231	173.976	105.78	6.5429
22_11	79.3265	224.556	123.56	9.3723
22_14	76.9963	159.47	84.3339	9.2189
22_15	79.642	212.242	116.548	5.5012
22_22	69.921	149.419	70.0824	8.7589
22_3	78.316	204.718	101.116	4.7841
22_34	78.2142	190.403	99.4155	6.622
22_35	75.8973	161.556	77.8309	4.4182
22_36	72.0911	199.798	84.7046	5.23515
22_38	74.2782	168.532	92.3527	7.2477
22_39	76.3158	150.774	84.271	3.7595
22_42	80.1849	231.21	164.862	5.4438
22_45	79.3627	209.581	133.013	4.469
22_5	79.7341	217.548	129.617	4.3484
22_6	78.269	168.836	94.4385	6.534
23_11	80.7464	151.513	67.1265	3.9941
23_24	70.5664	180.468	105.504	5.9473
23_25	79.5746	194.019	110.3	4.8671
23_26	80.8006	179.806	72.8873	4.9864
23_28	73.1537	194.097	112.095	10.6316
23_29	76.8336	215.323	110.34	9.1489
23_3	81.1512	220.734	107.478	3.5635
23_37	79.7172	150.855	68.8433	4.1078
23_39	78.2228	188.79	95.7992	5.5097
23_43	71.3972	185.371	89.5665	6.3386
23_44	67.7695	145.962	64.751	5.7167
23_6	77.2467	155.088	60.4408	4.9601
23_7	76.1652	124.836	65.5959	4.0014
23_8	77.0667	161.798	85.5037	8.083
23_9	76.85	224.661	90.3967	3.1926
24_1	76.8542	139.726	69.2146	5.5262
24_10	75.5962	133.371	58.8368	5.4545
24_12	80.7713	156.919	79.1388	7.5888
24_13	73.4029	145.306	54.6735	8.1284
24_14	77.5168	140	78.4661	4.7834
24_15	77.5565	153.613	80.3967	4.9765
24_19	79.8579	199.863	120.837	6.9651
24_21	81.2566	204.677	112.441	5.7164
24_23	78.5331	234.957	133.51	6.8829
24_26	73.7311	131.693	71.8245	7.4724
24_28	71.1062	114.194	51.1893	5.3342
24_6	79.0425	187.58	75.4784	4.7518
24_7	79.5821	203.774	120.12	5.4799
24_8	73.8167	132.605	59.0947	6.8464
24_9	75.9039	169.718	79.2164	10.4232
25_1	81.4875	234.661	126.334	6.9578
25_15	74.5296	223.637	92.0571	7.1306
25_16	74.5579	162.645	78.1829	8.1043
25_17	72.3539	94.48	37.7363	6.422
25_18	74.9145	124.742	68.1641	4.4328
25_19	75.9062	151.984	59.0824	5.6342
25_2	79.5961	149.081	88.422	5.4302
25_20	73.5639	186.976	103.724	4.2819
25_25	73.8782	148.871	59.0571	7.9551
25_3	72.5909	149.637	64.0759	6.9523
25_30	78.8724	148.435	82.3527	5.3099
25_36	77.5979	160.306	91.5477	6.0898
25_37	81.0355	150.572	87.573	4.0886
25_39	75.448	138.709	80.5225	6.0062
25_5	71.9321	140.484	53.1241	5.1731
26_12	77.5491	160.363	75.7175	6.7634
26_19	80.0088	190.306	92.8873	6.8356
26_2	73.4218	149.315	91.2081	5.2119
26_23	72.7862	95.06	46.5853	4.6709
26_27	75.2361	133.879	69.8515	6.6219
26_29	76.6461	157.484	92.7363	6.4461
26_30	74.5122	126.693	56.6482	5.6123
26_32	76.7358	174.121	96.0571	4.5051
26_33	78.4148	117.258	49.5289	4.4367
26_42	77.877	174.298	81.7804	7.019
26_44	72.052	136.822	65.7804	5.5723
26_6	82.6691	138.629	90.7551	6.2694
26_7	77.8597	131.435	60.5225	3.2524
26_8	75.3167	135.693	72.8873	4.1588
26_9	70.0175	196.032	105.655	10.712
27_2	75.8112	131.839	63.9943	7.0206
27_25	77.5702	182.992	93.5225	6.8399
27_29	78.5566	152.097	89.5665	6.0332
27_32	77.4387	148.411	83.271	7.4665
27_33	83.1705	169.839	83.6041	5.5306
27_36	76.0695	174.782	94.3903	6.6144
27_4	78.2611	181.056	91.8245	4.2714
27_41	77.6212	161.355	90.6547	7.2875
27_42	78.3629	132.79	83.7804	3.3787
27_48	77.5963	165.943	95.4155	4.6001
27_50	73.0183	123.145	64.0383	7.0389
27_52	79.0162	194.056	105.466	4.5279
27_55	76.6126	147.871	79.1388	5.8643
27_56	77.3816	166.056	93.7428	6.3179
27_6	75.6826	133.306	69.1012	7.3096
28_19	78.1059	174.081	65.9126	6.4003
28_21	73.1882	155	78.1453	7.655
28_22	78.083	177.669	95.1453	4.1009
28_23	77.9088	171.839	101.227	6.0323
28_30	74.7615	196.097	98.6041	8.7861
28_31	79.3565	170.828	92.5184	9.5161
28_33	80.5549	149.201	68.0319	5.8462
28_39	78.5254	155.145	63.6353	4.6273
28_40	75.8354	107.95	44.6106	4.6575
28_41	78.8064	122.024	71.271	7.0081
28_42	80.7255	182.538	105.837	5.3235
28_43	79.1914	174.621	106.013	5.3971
28_44	77.8893	134.919	70.3591	4.2927
28_50	72.0622	161.984	77.7175	5.7888
28_6	73.079	170.508	78.7804	7.7133
29_1	70.0686	108.31	60.4155	5.5299
29_12	75.2889	184.113	127.642	7.4953
29_17	75.9179	149.177	80.7363	7.8038
29_2	79.0908	117.661	68.8433	5.4173
29_29	73.5658	142.728	65.5959	8.643
29_30	71.6298	120.71	62.0759	6.3161
29_35	77.7505	212.258	119.371	9.1812
29_37	74.9834	208.145	79.8809	7.6328
29_39	74.595	169.322	85.4784	7.7507
29_4	70.9285	109.4	50.7363	6.6853
29_49	71.846	153.758	66.5918	4.5251
29_6	76.4811	157.575	79.2857	7.3078
29_7	79.3749	108.6	45.5037	4.8964
29_8	78.6947	153.371	81.8997	4.3807
29_9	78.8261	185.911	100.208	7.3943
3_11	72.7354	147.024	76.6106	8.2615
3_12	71.0575	149.726	70.8368	5.7633
3_16	74.0502	109.645	62.6106	4.0969
3_30	82.1971	132.484	72.3779	5.3734
3_36	72.2432	151.677	67.472	7.0236
3_40	79.9127	184.863	93.7363	6.8889
3_43	81.1555	148.516	73.2457	7.4848
3_44	74.2903	127.419	75.7428	7.1142
3_46	79.0644	121.5	66.2522	3.6111
3_53	74.2949	142.887	74.8433	6.3015
3_55	77.0956	132.903	61.9061	6.5398
3_56	73.3542	142.419	76.8809	7.0809
3_71	73.2415	139.113	66.1893	6.1474
3_82	72.6551	175.065	92.0824	6.055
3_84	81.4213	130.935	77.2017	5.8901
30_11	80.2834	218.032	134.825	6.05
30_12	78.0044	197.484	112.699	6.8591
30_13	78.0298	190.468	87.8497	10.3828
30_16	80.1494	161.113	82.617	3.9183
30_18	79.7486	162.177	102.441	5.0256
30_22	75.5796	159.847	97.969	4.8601
30_23	71.898	164.621	82.617	6.9894
30_24	77.4494	174.193	100.415	6.8165
30_25	77.7125	153.629	74.1135	6.8547
30_27	78.6228	179.194	104.806	6.8723
30_28	80.5805	151.379	81.5853	3.3988
30_4	73.384	147.58	77.4408	4.8636
30_6	77.5922	162.459	80.4849	3.9376
30_7	80.9003	206.339	104.674	7.1186
30_8	77.6125	106.8	42.8873	5.23802
31_1	82.8335	179.081	95.5959	5.7448
31_10	78.9142	162.661	87.6294	4.4192
31_12	74.9111	132.016	81.3715	5.4233
31_15	70.4646	205.968	97.7739	6.8461
31_16	79.2537	148.919	69.8245	5.5518
31_17	77.9576	181.193	98.3274	7.4367
31_18	75.7772	210.952	110.246	7.6213
31_21	73.6211	106.37	51.3715	4.8356
31_26	77.1092	154.242	57.0824	3.3167
31_28	76.3558	160.398	92.573	5.8868
31_30	76.6902	174.194	93.422	5.9544
31_31	78.9085	228.129	128.007	5.6708
31_4	75.762	146.664	82.2939	4.4875
31_5	78.447	151.58	84.3967	8.9601
31_6	76.2194	122.444	55.7804	5.8878
32_11	78.3459	152.419	84.3838	4.9541
32_18	77.3933	172.374	84.684	5.26305
32_2	75.9975	165.29	78.0131	3.8308
32_25	79.2804	198.113	103.843	5.4066
32_3	76.7184	144.742	67.3779	5.8735
32_31	79.0291	153.935	75.6611	6.9386
32_33	79.7307	154.847	81.9061	4.6206
32_37	72.8348	191.839	99.2898	7.844
32_38	80.5905	180.21	88.7804	9.4694
32_39	72.7249	141.355	77.573	6.4691
32_40	72.457	119.435	69.3715	6.0982
32_41	78.3976	152.661	92.4155	5.7361
32_42	80.9647	199.968	92.2017	8.2352
32_5	79.5035	222.226	111.629	4.92
32_9	73.2689	133.952	66.4555	5.14057
33_11	77.4883	155.148	79.5812	8.6787
33_12	80.804	175.228	77.3421	3.3571
33_13	72.8311	113.532	48.5665	4.2666
33_18	71.9348	136.782	47.4408	5.4813
33_19	74.6924	93.83	32.3486	3.4172
33_20	82.4497	222.064	117.095	6.5566
33_23	79.184	158.508	89.8497	5.4165
33_30	76.6802	169.355	89.1388	8.2337
33_33	78.3895	164.645	99.8057	6.7815
33_34	73.6505	154.863	85.2645	6.6076
33_43	74.633	201.596	113.843	8.6435
33_44	76.9839	193.871	112.975	9.2306
33_47	78.7731	217.024	110.126	11.1829
33_5	74.7783	182.282	86.0695	7.251
33_7	75.5172	182.258	89.0507	5.8259
34_10	75.2527	186.21	96.5477	6.9994
34_18	75.7266	164.177	95.969	7.5415
34_22	74.4239	137.669	74.3151	6.2583
34_23	77.0808	152.468	88.4849	4.9254
34_26	81.119	173.855	87.9126	8.0126
34_31	74.3845	118.129	56.3339	3.9226
34_33	76.7482	167.459	88.8433	7.609
34_36	76.5585	199.258	91.0759	7.1047
34_39	71.6974	138.532	80.7551	5.7421
34_4	76.2048	182.871	103.818	8.1566
34_52	76.5368	142.709	64.8245	7.3438
34_54	73.7643	208.839	102.648	6.4242
34_72	77.7133	201.519	110.94	7.5692
34_75	78.5001	150.081	73.5665	6.2437
34_76	72.953	136.519	67.5918	6.3114
35_13	78.7208	194.919	97.7111	6.274
35_15	70.4122	127.46	73.8809	6.3512
35_22	77.6564	173.331	77.1388	5.5957
35_25	79.4687	176.379	101.076	8.7219
35_26	72.3708	167.79	74.6735	5.23092
35_31	78.4756	109.823	60.9126	4.1422
35_33	79.904	178.315	85.6547	5.6743
35_35	74.8736	146.285	72.4449	5.6652
35_41	81.1694	161.113	95.7616	6.663
35_43	78.1718	159.201	71.4091	5.4698
35_49	80.0845	192.024	94.969	5.0784
35_5	68.7134	153.435	75.1829	7.2356
35_53	76.6567	188.145	103.881	4.8014
35_7	76.4421	164.645	76.1893	5.856
35_8	75.982	143.065	74.6735	6.8937
4_1	74.903	168.451	68.9038	3.3771
4_11	82.3221	167.911	95.7363	5.0681
4_14	76.2398	121.177	55.2081	7.5274
4_22	77.6979	145.306	78.5413	6.9492
4_32	77.1402	159.58	84.1135	6.0073
4_33	80.9554	189.806	89.3967	5.4434
4_35	75.6482	170.935	71.7616	4.0452
4_36	71.9031	156.667	72.1118	4.3013
4_50	78.6425	128.871	72.0571	4.2657
4_55	80.9513	118.129	83.1641	3.4124
4_58	75.6257	209.201	100.158	3.9661
4_60	74.4402	167.564	91.818	7.3382
4_61	76.3906	122.903	70.4849	6.1562
4_67	75.0719	141.113	69.7868	7.3832
4_68	75.1646	252.081	133.126	11.8831
5_11	79.4739	174.193	106.541	8.2503
5_12	77.6122	131.516	52.7933	4.0196
5_13	82.6048	212.218	108.422	4.878
5_14	76.0337	115.387	55.1829	6.9048
5_17	79.1914	156.113	78.2898	7.0738
5_18	75.0968	132.871	58.7804	5.21843
5_25	77.5239	163.532	70.7487	5.3382
5_26	75.7095	173.629	74.4091	7.4487
5_29	74.2386	179.839	94.6294	8.7915
5_3	79.2924	228.145	115.837	4.2575
5_34	69.8198	143.79	67.4408	6.4943
5_41	76.3844	149.201	82.0759	9.0969
5_42	72.2687	141.597	59.6735	5.3618
5_47	77.6786	157.177	81.0759	4.9443
5_66	77.3521	186.798	113.29	9.1154
6_11	79.9184	153.331	78.0319	3.2872
6_19	81.3047	155.629	75.8116	4.6078
6_22	78.9307	182.661	82.8938	5.595
6_24	77.903	106.82	58.0319	5.4298
6_31	77.5696	178.774	96.2146	6.3951
6_33	78.6602	176.451	84.9437	5.3808
6_35	78.6393	191.58	125.736	5.5763
6_36	76.1353	138.355	54.9061	3.4129
6_4	79.0174	196.597	106.013	4.9944
6_50	80.3379	190.79	109.881	6.908
6_59	71.8717	166.177	90.5601	5.5801
6_66	79.3901	167.234	62.6547	3.933
6_7	79.5615	196.395	104.674	8.0402
6_70	81.6579	167.58	93.6041	4.9833
6_9	76.5054	192.645	102.183	5.5593
7_13	83.063	128.508	82.9755	3.7959
7_17	82.2631	173.693	118.221	4.7271
7_20	73.0428	179.887	96.0066	4.8185
7_3	79.037	112.444	71.3151	6.2222
7_33	76.6215	143.734	69.4913	3.8341
7_38	78.542	137.339	80.1453	9.3268
7_47	75.0414	175.306	91.6294	7.7916
7_50	73.2191	76.81	37.4155	3.3474
7_53	79.2886	180.129	88.8433	5.6977
7_54	79.5812	241.72	112.397	5.9386
7_55	79.9279	211.774	94.5853	9.7291
7_6	77.9749	162.871	89.969	8.2325
7_65	73.5814	171.21	87.9502	7.4646
7_69	78.611	218.145	125.258	9.3726
7_70	79.6064	225.29	133.548	6.915
8_11	74.5855	207.669	124.378	7.9791
8_2	79.9673	191.919	113.007	7.0145
8_37	73.4336	150.266	78.1958	3.8032
8_38	80.0656	195.968	108.567	10.6163
8_43	79.5189	159.387	93.7804	9.0098
8_5	74.5109	133.885	59.8791	6.1665
8_51	70.4082	219.847	109.038	8.9249
8_52	78.0754	141.355	68.8368	5.9478
8_55	77.6879	122.968	67.6482	5.6394
8_58	75.9379	178.758	76.1324	4.5965
8_66	75.7926	161.137	89.0507	6.2426
8_69	75.9316	172.024	98.7551	7.5978
8_73	69.6394	165.161	73.4849	8.9539
8_75	79.9057	208.371	115.969	8.3517
8_78	78.584	216.113	90.6547	7.8159
9_10	73.7461	190.952	90.919	9.998
9_21	77.2797	186.984	84.0007	6.0886
9_23	79.7141	205.952	89.8873	8.6653
9_24	73.7271	172.258	74.6735	6.562
9_28	80.352	186.097	103.755	7.9094
9_52	69.8884	156.774	82.3967	7.7216
9_53	74.6632	140.266	81.8685	6.6772
9_54	76.991	201.774	112.057	5.0397
9_56	80.1751	228.451	121.013	7.0163
9_65	77.4878	196.177	104.674	4.8054
9_67	79.4627	169.847	104.674	2.7811
9_69	69.6471	236.661	90.4155	8.2263
9_70	77.8782	187.903	115.466	8.9632
9_71	74.4431	150.734	70.4408	5.3662
9_9	77.4316	167.645	90.6547	4.2829
A632	76.4833	183.611	98.4281	8.51803
B73	78.05	192.515	102.22	9.1995
B96	81.5	209.5	122.12	5.1813
F7	69.9	107.226	51.2916	3.9443
H99	72.1439	125.042	53.7977	3.99308
HP301	83.4091	160.595	99.3959	3.97642
Mo17	78.2348	181.263	99.3489	4.94123
W153R	70.5625	143.498	66.2293	7.45018
