# Supplementary material for: Genetic properties of the MAGIC maize population: a new platform for high definition QTL mapping in Zea mays
Source: Genome Biol. 2015 Sep 11;16(1):167. doi: 10.1186/s13059-015-0716-z (PMC4566846; doi:10.1186/s13059-015-0716-z)
Supplement: Additional file 15: Table S7. — Mean, range, genotypic variance (σ 2 g), genotype × environment interaction variance (σ 2 ge), residual (σ 2 ɛ), and heritability (h 2) of the MM lines for the investigated traits. (XLSX 9 kb) [file 13059_2015_716_MOESM15_ESM.xlsx]

## Sheet: Sheet1
Genotype	Days to pollen shed (d)	Plant height (cm)	Ear height (cm)	Grain yield (g)	Grain yield (sqrt)
A632	76.5	183.6	98.4	75.6	8.52
B73	78.5	192.5	102.2	88	9.2
B96	81.5	209.5	122.1	29.6	5.18
F7	69.9	107.2	51.3	18.2	3.94
H99	72.1	125	53.8	18.2	3.99
HP301	83.4	160.6	99.4	16.9	3.98
Mo17	78.2	181.3	99.3	25.9	4.94
W153R	70.6	143.5	66.2	57.3	7.45
Mean founders	76.2	162.1	85.8	42.3	8.52
Range founders	69.9 - 83.4	107.2 - 209.5	51.3 - 122.1	16.9 - 88.0	3.94 - 9.20
Mean MAGIC maize	76.6	164.4	84.9	44.3	6.3
Range MAGIC maize	67.8 - 83.6	76.8 - 252.1	32.3 - 164.91	8.4 - 160.1	2.78 – 12.64
s2g	5.6 **	774.2 **	335.4 **	433.5 **	2.33 **
s2ge	8.0 **	150.6 **	91.35 **	210.9 **	1.33 **
s2ɛ	4.3	129.3	58.9	160.6	0.89
h2	0.52	0.88	0.85	0.75	0.73
** significant at the 0.01 probability level
