# Supplementary material for: Genetic properties of the MAGIC maize population: a new platform for high definition QTL mapping in Zea mays
Source: Genome Biol. 2015 Sep 11;16(1):167. doi: 10.1186/s13059-015-0716-z (PMC4566846; doi:10.1186/s13059-015-0716-z)
Supplement: Additional file 20: Table S8. — Suggestive loci (P <0.63) for days to pollen shed (PS), ear height (EH), plant height (PH), and grain yield (GY). Each row reports the phenotype (Trait), the covariates (Cov) eventually used in the QTL scan, the name of the marker (Marker) and chromosome (Chr) of the current association, the genomic position (in bp) of the interval determined by a 2 LOD drop from the highest association (Top), and the left (Left bound) and right (Right bound) bounds of this interval. The percent of variance explained (Variance) and the maximum LOD score are also shown. To avoid duplication, when a peak position was unchanged after scanning with a covariate, the latter scan is the only reported. QTL are listed individually if separated by at least 50 markers with LOD score below the suggestive threshold. (XLSX 14 kb) [file 13059_2015_716_MOESM20_ESM.xlsx]

## Sheet: Sheet1
Trait	Covariate	Marker	Chr	Left bound	Top	Right bound	Variance	LOD
PS	SYN29858	PZE.101065552	1	45777368	48647547	71152615	0.05	5.69
PS	SYN29858	PZE.101068676	1	47462012	52077321	70964840	0.06	6.5
PS	SYN29858	PZE.101080420	1	63357901	65100310	66503468	0.07	8.81
PS	SYN29858	SYN6999	1	74495669	80673487	117148861	0.05	5.76
PS	SYN29858	PZE.101094155	1	80191847	87776724	116084171	0.05	6.2
PS	SYN29858	PZE.101096533	1	78996491	95102257	117148861	0.05	6.08
PS	SYN29858	PZE.101124568	1	120374218	156554419	188050274	0.05	5.8
PS	SYN29858	PZE.101136554	1	120911565	176785713	179624218	0.05	6.3
PS	SYN29858	PZE.101143143	1	179672998	184276906	188050274	0.05	6.25
PS	SYN29858	PZE.101155376	1	193065934	198426451	212949153	0.05	5.76
PS	SYN29858	PZE.101163953	1	194975738	207270565	209229138	0.05	6.01
PS	SYN29858	SYN36107	2	197033673	199821056	214614117	0.05	5.86
PS	SYN29858	SYN7498	2	209516584	209919608	211193901	0.07	8.15
PS		PZE.102185390	2	225974796	229803862	236715725	0.05	5.76
PS	SYN29858	PZE.102192129	2	233634972	235105035	235739102	0.07	8.37
PS	SYN29858	PZE.103101968	3	155778620	162220741	165901186	0.05	6.48
PS		PZE.103123284	3	179176379	181061754	184490991	0.05	5.71
PS	SYN29858	PZE.103123819	3	179318706	181613022	182650704	0.05	5.82
PS	SYN29858	PZE.105079922	5	79150266	91852383	148023463	0.05	5.83
PS	SYN29858	PZE.105082058	5	80228263	96579501	147578857	0.05	6.26
PS		PZE.105086980	5	79150266	111413157	164021438	0.05	5.59
PS		PZE.105090179	5	79733679	126297989	164021438	0.05	5.79
PS	SYN29858	SYN39162	7	128156105	132216631	134882468	0.05	5.62
PS		PZE.108005381	8	4967925	5431563	49859933	0.05	5.62
PS		SYN11619	8	4967925	8396222	49859933	0.05	5.62
PS		PZA03178.1	8	4967925	11487523	12276618	0.05	6.15
PS		PZE.108024183	8	17192342	22827348	25028590	0.05	5.91
PS		SYN29858	8	122680653	124018203	124187533	0.19	24.51
PS		PZE.108099840	8	152947839	155519305	158937313	0.06	7.43
EH	PZE.108070361	PZE.101009163	1	3704312	5646920	14166858	0.05	6.11
EH		SYN11910	1	7342861	8626233	9986961	0.05	5.88
EH	PZE.108070361	SYN12549	1	11545102	12975925	13742728	0.06	7.59
EH		SYN12547	1	11986550	12977761	13742728	0.06	7.04
EH		PZE.101099656	1	84753842	91655205	179672998	0.05	6.09
EH	PZE.108070361	PZE.101096066	1	84753842	94379067	180547410	0.05	6.39
EH		PZE.101101071	1	84694514	98078646	182127860	0.05	5.8
EH	PZE.108070361	PZE.101102981	1	84694514	102510194	183872915	0.05	5.73
EH		SYN31332	1	84748023	112647021	182126168	0.05	5.93
EH		PZE.101109349	1	84577562	117117544	182321573	0.05	5.72
EH	PZE.108070361	SYNGENTA14486	1	110956277	150487478	161954708	0.06	7
EH	PZE.108070361	PZE.101133677	1	84753842	172959168	182122099	0.05	6.11
EH	PZE.108070361	PZE.101137446	1	84753842	177713144	182124598	0.05	6.05
EH	PZE.108070361	SYN27346	1	200196311	205728839	214893132	0.06	7.42
EH	PZE.108070361	PZE.101178802	1	199872331	223827747	224787539	0.05	6.42
EH	PZE.108070361	SYN18299	2	212909771	223979248	231276805	0.05	6.31
EH	PZE.108070361	PZA02266.3	2	212563308	229530676	231276805	0.05	6.24
EH	PZE.108070361	SYN14908	5	820	1837347	2497618	0.05	6.16
EH		PZE.106007384	6	7126864	21376859	24611299	0.11	12.83
EH	PZE.108070361	PZE.106007352	6	7153996	21414102	24610714	0.11	13.83
EH	PZE.108070361	PZE.106023480	6	44758492	57224940	57911299	0.05	6.32
EH		SYN29711	6	43516965	57556524	57911299	0.05	6.05
EH		PZE.108096225	8	151193236	152004126	153017583	0.07	8.06
EH	PZE.108070361	SYN21732	9	67801	1339214	1997891	0.05	5.78
EH		SYN21745	9	67801	1344741	2060978	0.05	5.89
EH		PZE.109021681	9	19930443	21933539	31806027	0.05	6.03
EH	PZE.108070361	PZE.109021721	9	19933539	21978812	29963390	0.06	6.97
EH	PZE.108070361	PZE.109026805	9	18691173	26845831	76496558	0.05	6.03
EH	PZE.108070361	PZE.109063385	9	102662353	106579061	113728744	0.05	6.19
PH		PZE.101015471	1	6810422	8629040	14102345	0.05	5.58
PH	PZE.106007346	PZE.101015503	1	7342861	8629737	13742728	0.05	6.21
PH	PZE.106007346	SYN270	1	257733846	260200775	264571464	0.05	5.73
PH	PZE.106007346	PZE.102119899	2	153143174	164053894	196191343	0.05	5.81
PH		PZE.102121540	2	153478892	167962046	196176665	0.05	5.6
PH	PZE.106007346	PZE.102126078	2	149141451	176141647	197302476	0.05	5.71
PH		PZE.102132707	2	178523845	183946836	185617631	0.05	6.4
PH	PZE.106007346	PZE.102132750	2	178523845	184041746	185668045	0.06	7.16
PH	PZE.106007346	PZE.102138920	2	149141451	188027990	197302476	0.05	5.73
PH	PZE.106007346	PZE.102143452	2	149141451	190734715	197393617	0.05	5.67
PH	PZE.106007346	SYN19726	2	145265363	193058305	198751565	0.05	5.55
PH		PZE.104119291	4	195396207	196418950	199395342	0.05	5.93
PH	PZE.106007346	PZE.104119464	4	195371867	196548644	199395342	0.05	6.08
PH		PZE.106007346	6	7137628	21253858	24611299	0.15	18.24
PH		PZE.106026953	6	129343	63425896	68273451	0.05	6.4
PH		SYN34792	6	129343	74626477	90709247	0.05	5.58
PH		SYN29136	6	68880855	81879253	89074168	0.05	6.4
PH		PZA00006.16	6	129343	86421386	89284744	0.05	6.1
PH	PZE.106007346	PZE.108045800	8	71816698	75122464	159332310	0.05	5.56
PH		SYN11395	8	73370838	84835620	148182549	0.05	5.85
PH		SYN3401	8	74330889	95587312	101853547	0.06	6.55
PH	PZE.106007346	PZE.108054157	8	77927153	95781739	100721032	0.06	6.91
PH		PZE.108065067	8	113480188	115789619	123130388	0.1	12.66
PH	PZE.106007346	PZE.108067060	8	113480188	118314785	123130388	0.11	13.51
PH	PZE.106007346	PZE.108095339	8	151193236	151278456	158637258	0.07	8.29
PH		SYN32275	9	24709519	27106111	78322111	0.05	5.66
PH	PZE.106007346	PZE.109027642	9	24709519	28030607	78322111	0.05	5.54
PH		PZE.109052401	9	83813161	91383119	113736383	0.05	5.87
PH	PZE.106007346	PZE.109052411	9	83813161	91392114	113736383	0.05	5.7
PH	PZE.106007346	PZE.109063445	9	102662265	106804451	109324726	0.05	6.45
PH	PZE.106007346	PZE.109096171	9	119176534	142191630	143213917	0.05	5.55
PH	PZE.106007346	PZE.110006344	10	3911447	4881219	5008280	0.06	7.32
GY		SYN19801	4	5271625	7318327	10040851	0.05	5.99
GY	PZE.106007130	PZE.104010950	4	5320145	9593989	10038959	0.05	6.41
GY		PZE.106007130	6	7137628	9504748	24551747	0.13	16.01
GY		PUT.163a.18166160.1279	6	129343	66362318	82179345	0.05	5.93
GY		PZE.106031940	6	69157861	74766825	81604574	0.05	6.3
GY		PZE.106040682	6	83129792	89212110	92651186	0.05	5.98
GY	PZE.106007130	PZE.110043639	10	78406784	83306900	94978558	0.05	5.82
GY	PZE.106007130	SYN4622	10	78406784	88410740	91898412	0.05	6.11
