# Supplementary material for: Genetic properties of the MAGIC maize population: a new platform for high definition QTL mapping in Zea mays
Source: Genome Biol. 2015 Sep 11;16(1):167. doi: 10.1186/s13059-015-0716-z (PMC4566846; doi:10.1186/s13059-015-0716-z)
Supplement: Additional file 21: Table S9. — Genes whose expression in the founder lines matches founder effects (FDR <0.05) in ± 1 Mb QTL intervals for GY. For each gene, chromosome (chr), test (high (H) or low (L)), P value (pval), q value (qval), and start and stop positions are given. (XLSX 11 kb) [file 13059_2015_716_MOESM21_ESM.xlsx]

## Sheet: Sheet1
gene	chr	test	pval	qval	start	stop
GRMZM2G154442	4	H	0.001	0.0201	5441547	5443977
GRMZM2G154442	4	L	0.001	0.0201	5441547	5443977
GRMZM2G054415	4	H	6.94e-05	0.00278	5508409	5513442
GRMZM2G054415	4	L	6.94e-05	0.00278	5508409	5513442
GRMZM2G145213	4	H	0.0031	0.0413	5967057	5972575
GRMZM2G145213	4	L	0.0031	0.0413	5967057	5972575
GRMZM2G054651	4	H	0.00419	0.0419	6555127	6559285
GRMZM2G054651	4	L	0.00419	0.0419	6555127	6559285
GRMZM2G057258	6	L	0.00237	0.00507	7149469	7151851
GRMZM2G057026	6	L	0.0319	0.0493	7157498	7161862
GRMZM2G491719	6	L	0.0278	0.0444	7457344	7458471
GRMZM2G334584	6	L	0.00349	0.00694	8100151	8105044
GRMZM2G136662	6	L	0.0213	0.037	8112888	8136947
GRMZM5G830269	6	L	0.00277	0.00571	11204283	11205441
GRMZM2G089567	6	L	4.44e-13	2.75e-12	13080589	13087410
GRMZM2G375015	6	L	1.06e-10	5.36e-10	13087696	13088240
GRMZM2G003496	6	L	6.86e-11	3.82e-10	13204947	13206072
GRMZM2G003461	6	L	8.47e-20	6.73e-19	13206348	13207264
GRMZM2G134020	6	L	1.65e-49	9.19e-48	13653677	13655033
GRMZM2G121024	6	L	1.75e-06	4.42e-06	13918932	13921958
GRMZM2G451679	6	L	3.26e-09	1.4e-08	13968069	13971785
GRMZM2G012977	6	L	8.44e-09	3.35e-08	13992480	13995281
GRMZM2G093035	6	L	5.99e-08	1.85e-07	14130405	14131463
GRMZM2G076943	6	L	2.37e-09	1.1e-08	14559246	14562309
GRMZM2G122520	6	L	6.79e-20	6.29e-19	14564766	14565524
GRMZM5G856011	6	L	5.01e-08	1.64e-07	14580860	14584843
GRMZM2G156578	6	L	4.65e-26	6.46e-25	14678060	14679836
GRMZM5G837022	6	L	1.67e-18	1.16e-17	14783274	14783456
GRMZM2G161750	6	L	2.58e-08	8.97e-08	14785743	14787436
GRMZM2G161761	6	L	3.28e-07	8.69e-07	14787926	14790310
GRMZM2G172980	6	L	9.48e-28	1.76e-26	14972494	14974031
GRMZM2G320152	6	L	1.25e-43	3.49e-42	15325902	15332068
GRMZM2G002529	6	L	0.00517	0.00993	15431259	15433582
GRMZM2G145262	6	L	1.66e-08	6.15e-08	15482431	15486079
GRMZM2G372684	6	L	1.47e-07	4.08e-07	15556686	15580563
GRMZM2G133097	6	L	2.81e-21	3.12e-20	15585041	15587524
GRMZM2G386317	6	L	0.0172	0.0309	18277820	18292520
GRMZM2G036966	6	L	1.14e-07	3.33e-07	18918022	18924439
GRMZM2G392516	6	L	5.54e-06	1.28e-05	19962225	19966288
GRMZM2G050561	6	L	0.024	0.0405	21885971	21901977
GRMZM2G004959	6	L	0.0141	0.0262	21973369	21975498
GRMZM2G029382	6	L	3.58e-06	8.67e-06	22558953	22562337
GRMZM2G143788	6	L	0.000792	0.00176	22917534	22921312
GRMZM2G448607	6	L	0.0279	0.0444	24280540	24281904
GRMZM2G101875	10	H	3.02e-05	0.000738	85201886	85207308
GRMZM2G124744	10	H	8.54e-05	0.00139	85325382	85326606
GRMZM2G041350	10	L	9.05e-07	3.08e-05	88630355	88631244
GRMZM2G536584	10	H	2.77e-05	0.000738	88683463	88691892
GRMZM2G063592	10	H	0.00296	0.0361	90002693	90014635
