# Supplementary material for: Genetic properties of the MAGIC maize population: a new platform for high definition QTL mapping in Zea mays
Source: Genome Biol. 2015 Sep 11;16(1):167. doi: 10.1186/s13059-015-0716-z (PMC4566846; doi:10.1186/s13059-015-0716-z)
Supplement: Additional file 22: Table S10. — Genes whose expression in the founder lines matches founder effects (FDR <0.05) in ± 1 Mb QTL intervals for PS. For each gene, chromosome (chr), test (high (H) or low (L)), P value (pval), q value (qval), and start and stop positions are given. (XLSX 17 kb) [file 13059_2015_716_MOESM22_ESM.xlsx]

## Sheet: Sheet1
gene	qtl	test	pval	qval	start	stop
GRMZM2G394212	1	H	0.00126	0.016	50093597	50096783
GRMZM2G394212	1	L	0.00126	0.016	50093597	50096783
GRMZM2G329040	1	H	0.000493	0.0114	50625951	50650898
GRMZM2G329040	1	L	0.000493	0.0114	50625951	50650898
GRMZM2G030794	1	H	0.00327	0.0317	51167519	51168461
GRMZM2G030794	1	L	0.00327	0.0317	51167519	51168461
GRMZM2G473036	1	H	4.07e-16	6.71e-14	53896557	53897288
GRMZM2G473036	1	L	4.07e-16	6.71e-14	53896557	53897288
GRMZM2G106408	1	H	0.000265	0.00728	54731140	54737676
GRMZM2G106408	1	L	0.000265	0.00728	54731140	54737676
GRMZM2G369884	1	H	0.000955	0.0143	55164803	55165635
GRMZM2G369884	1	L	0.000955	0.0143	55164803	55165635
GRMZM2G353147	1	H	0.000656	0.012	56946949	56985741
GRMZM2G353147	1	L	0.000656	0.012	56946949	56985741
GRMZM2G052034	1	H	0.0031	0.0317	59578632	59581793
GRMZM2G052034	1	L	0.0031	0.0317	59578632	59581793
GRMZM5G885628	1	H	0.00215	0.0236	61021664	61024477
GRMZM5G885628	1	L	0.00215	0.0236	61021664	61024477
GRMZM2G082346	1	H	0.000942	0.0143	61947138	61949714
GRMZM2G082346	1	L	0.000942	0.0143	61947138	61949714
GRMZM2G703586	1	H	0.00404	0.0168	62424269	62425725
GRMZM2G703586	1	H	0.00404	0.0333	62424269	62425725
GRMZM2G703586	1	L	0.00404	0.0168	62424269	62425725
GRMZM2G703586	1	L	0.00404	0.0333	62424269	62425725
GRMZM5G871471	1	H	0.00158	0.00878	62526436	62533094
GRMZM5G871471	1	L	0.00158	0.00878	62526436	62533094
GRMZM2G140915	1	H	0.004	0.0168	62702869	62705077
GRMZM2G140915	1	L	0.004	0.0168	62702869	62705077
GRMZM2G109271	1	H	0.00108	0.00717	62981705	63005931
GRMZM2G109271	1	L	0.00108	0.00717	62981705	63005931
GRMZM2G301294	1	H	1.58e-07	2.63e-06	64666815	64668687
GRMZM2G301294	1	L	1.58e-07	2.63e-06	64666815	64668687
GRMZM2G306945	1	H	1.48e-09	4.93e-08	64881015	64884264
GRMZM2G306945	1	L	1.48e-09	4.93e-08	64881015	64884264
GRMZM5G846185	1	H	5.75e-07	6.39e-06	65103428	65106178
GRMZM5G846185	1	L	5.75e-07	6.39e-06	65103428	65106178
GRMZM2G396212	1	H	0.0118	0.0436	66979297	66981857
GRMZM2G396212	1	L	0.0118	0.0436	66979297	66981857
GRMZM2G370519	1	H	0.000555	0.00462	67150799	67151809
GRMZM2G370519	1	L	0.000555	0.00462	67150799	67151809
GRMZM2G046480	1	H	0.000264	0.00728	69027513	69033095
GRMZM2G046480	1	L	0.000264	0.00728	69027513	69033095
GRMZM5G811373	1	H	0.00395	0.0333	71108250	71142023
GRMZM5G811373	1	L	0.00395	0.0333	71108250	71142023
GRMZM2G179220	1	H	0.000176	0.00345	79847857	79851852
GRMZM2G179220	1	L	0.000176	0.00345	79847857	79851852
GRMZM2G396482	1	H	9.61e-05	0.00235	84070970	84072672
GRMZM2G396482	1	L	9.61e-05	0.00235	84070970	84072672
GRMZM2G453832	1	H	1.23e-06	0.00012	85998310	86001537
GRMZM2G453832	1	L	1.23e-06	0.00012	85998310	86001537
GRMZM2G154549	1	H	0.000702	0.0115	86000972	86004906
GRMZM2G154549	1	L	0.000702	0.0115	86000972	86004906
GRMZM2G304132	1	H	5.11e-06	0.000215	87570818	87572784
GRMZM2G304132	1	L	5.11e-06	0.000215	87570818	87572784
GRMZM2G094639	1	H	6.6e-06	0.000215	92473688	92474836
GRMZM2G094639	1	L	6.6e-06	0.000215	92473688	92474836
GRMZM2G429759	1	H	1.2e-08	5.47e-07	158703578	158708645
GRMZM2G429759	1	L	1.2e-08	5.47e-07	158703578	158708645
GRMZM2G137293	1	H	0.00033	0.0069	162552721	162556402
GRMZM2G137293	1	L	0.00033	0.0069	162552721	162556402
GRMZM2G052619	1	H	0.00124	0.0219	170826421	170865634
GRMZM2G052619	1	L	0.00124	0.0219	170826421	170865634
GRMZM2G071987	1	H	3.06e-09	2.09e-07	172207302	172209234
GRMZM2G071987	1	L	3.06e-09	2.09e-07	172207302	172209234
AC206999.1_FG002	1	H	1.66e-10	1.91e-08	172746376	172750289
AC206999.1_FG002	1	L	1.66e-10	1.91e-08	172746376	172750289
GRMZM2G164672	1	H	0.000371	0.00711	174591262	174593117
GRMZM2G164672	1	L	0.000371	0.00711	174591262	174593117
GRMZM2G024927	1	H	0.00161	0.0247	175520587	175521707
GRMZM2G024927	1	L	0.00161	0.0247	175520587	175521707
GRMZM2G449274	1	H	0.000148	0.00379	176868521	176872951
GRMZM2G449274	1	H	0.000148	0.00508	176868521	176872951
GRMZM2G449274	1	L	0.000148	0.00379	176868521	176872951
GRMZM2G449274	1	L	0.000148	0.00508	176868521	176872951
GRMZM2G392791	1	H	3.95e-06	0.000182	180015529	180017868
GRMZM2G392791	1	L	3.95e-06	0.000182	180015529	180017868
GRMZM2G151236	1	H	0.000261	0.006	180854373	180864776
GRMZM2G151236	1	L	0.000261	0.006	180854373	180864776
GRMZM2G129597	1	H	3.21e-05	0.0011	181522191	181523824
GRMZM2G129597	1	L	3.21e-05	0.0011	181522191	181523824
GRMZM2G481353	1	H	3.34e-05	0.0011	181668066	181670238
GRMZM2G481353	1	L	3.34e-05	0.0011	181668066	181670238
GRMZM2G136366	1	H	8e-33	1.84e-30	182310011	182317446
GRMZM2G136366	1	L	8e-33	1.84e-30	182310011	182317446
GRMZM2G337581	1	H	0.000318	0.0105	183567452	183568701
GRMZM2G337581	1	L	0.000318	0.0105	183567452	183568701
GRMZM2G037265	1	H	0.000136	0.00379	183584834	183588867
GRMZM2G037265	1	L	0.000136	0.00379	183584834	183588867
GRMZM2G080746	1	H	0.00204	0.0446	184015846	184023922
GRMZM2G080746	1	L	0.00204	0.0446	184015846	184023922
AC187262.4_FG007	1	H	0.00135	0.0221	184732930	184733551
AC187262.4_FG007	1	L	0.00135	0.0221	184732930	184733551
GRMZM2G061791	1	H	3.37e-05	0.00221	187029276	187032569
GRMZM2G061791	1	L	3.37e-05	0.00221	187029276	187032569
GRMZM2G053117	1	H	0.00133	0.0449	196248866	196254243
GRMZM2G053117	1	L	0.00133	0.0449	196248866	196254243
GRMZM2G079956	1	H	0.000847	0.0449	197689846	197691677
GRMZM2G079956	1	L	0.000847	0.0449	197689846	197691677
GRMZM2G315375	1	H	0.000309	0.0418	202334824	202342008
GRMZM2G315375	1	L	0.000309	0.0418	202334824	202342008
GRMZM2G320689	1	H	0.00104	0.0449	204903790	204910966
GRMZM2G320689	1	L	0.00104	0.0449	204903790	204910966
GRMZM2G410644	2	H	0.000796	0.025	200513320	200516741
GRMZM2G410644	2	L	0.000792	0.0234	200513320	200516741
GRMZM2G457003	2	L	3.67e-05	0.00646	202809197	202815042
GRMZM2G064810	2	L	0.000237	0.00934	203091580	203092589
GRMZM5G821027	2	H	8.04e-06	0.000505	204831559	204835205
GRMZM2G099167	2	H	1.81e-05	0.00091	207291939	207295620
GRMZM2G703348	2	H	4.58e-17	1.15e-14	207897503	207899364
GRMZM2G343445	2	L	0.000946	0.0249	210471726	210484468
GRMZM2G102625	2	L	0.000347	0.0117	210742547	210760415
GRMZM5G873635	2	L	8.77e-05	0.00646	211529600	211532162
GRMZM2G358381	2	H	1.51e-13	9.19e-12	211821634	211835884
GRMZM2G358381	2	L	1.51e-13	9.19e-12	211821634	211835884
GRMZM2G058364	2	H	2.04e-06	6.21e-05	211840317	211849100
GRMZM2G058364	2	L	2.04e-06	6.21e-05	211840317	211849100
GRMZM2G101769	2	H	0.000258	0.00394	211875346	211877961
GRMZM2G101769	2	L	0.000258	0.00394	211875346	211877961
GRMZM2G403162	2	H	3.02e-05	0.000615	211898266	211901350
GRMZM2G403162	2	L	3.02e-05	0.000615	211898266	211901350
GRMZM2G124948	2	L	9.08e-05	0.00646	212189102	212192131
GRMZM5G843555	2	H	0.00157	0.0136	233034132	233036682
GRMZM5G843555	2	L	0.00157	0.0136	233034132	233036682
GRMZM2G008919	2	H	0.00727	0.0418	233040853	233044942
GRMZM2G008919	2	L	0.00727	0.0418	233040853	233044942
AC214602.3_FG012	2	H	0.000451	0.00779	233170891	233173443
AC214602.3_FG012	2	L	0.000451	0.00779	233170891	233173443
GRMZM2G444543	2	H	0.00463	0.0299	233184126	233187916
GRMZM2G444543	2	L	0.00463	0.0299	233184126	233187916
GRMZM2G135002	2	H	0.000754	0.00977	233552437	233554659
GRMZM2G135002	2	L	0.000754	0.00977	233552437	233554659
GRMZM2G018992	2	H	1.64e-05	0.000426	234069924	234072190
GRMZM2G018992	2	L	1.64e-05	0.000426	234069924	234072190
GRMZM2G117226	2	H	3.57e-09	1.85e-07	234138805	234145363
GRMZM2G117226	2	L	3.57e-09	1.85e-07	234138805	234145363
GRMZM2G355752	2	H	0.00114	0.0118	234220402	234221935
GRMZM2G355752	2	L	0.00114	0.0118	234220402	234221935
GRMZM5G851654	2	H	0.00197	0.0145	235081470	235084856
GRMZM5G851654	2	L	0.00197	0.0145	235081470	235084856
GRMZM2G471529	3	L	0.00184	0.0325	158932008	158938325
GRMZM2G054713	3	L	1.36e-08	9.56e-07	162479818	162482009
GRMZM2G058954	3	L	0.00157	0.0325	166427315	166434196
GRMZM2G176542	3	L	0.00163	0.0325	166705617	166713550
GRMZM2G075333	5	L	4.1e-05	0.000502	89189678	89194264
GRMZM2G469061	5	H	9.24e-05	0.00246	90530249	90553306
GRMZM2G046155	5	L	0.00164	0.0138	90566973	90567627
GRMZM2G364988	5	L	2.71e-10	1.33e-08	91471976	91476555
GRMZM2G117544	5	L	3.07e-06	6.01e-05	93552841	93556122
GRMZM2G069095	5	H	0.00191	0.0203	95940968	95948316
AC194591.2_FG005	5	H	0.0017	0.02	97303300	97303779
GRMZM2G397402	5	L	4.46e-06	7.29e-05	97537378	97539290
GRMZM2G134419	5	L	0.00205	0.0154	98287412	98289514
GRMZM2G134439	5	H	0.000526	0.0112	98309006	98312767
GRMZM2G134439	5	L	5.74e-06	8.03e-05	98309006	98312767
GRMZM5G844562	5	L	1.79e-08	5.84e-07	99030278	99034633
GRMZM2G300672	5	H	4.94e-05	0.00175	99733044	99737281
GRMZM2G067462	5	H	0.00107	0.0162	100442879	100445560
GRMZM2G139650	5	H	0.00407	0.0393	101209448	101218901
GRMZM2G426140	5	H	8.37e-09	8.89e-07	102549951	102556475
GRMZM2G400382	5	L	2.12e-17	2.08e-15	107276589	107277975
GRMZM2G005592	5	L	0.00169	0.0138	107795026	107811651
GRMZM2G001889	5	H	9.54e-06	0.000507	109766717	109769287
GRMZM2G008647	5	L	0.000567	0.00556	113096154	113102351
GRMZM2G305096	5	L	0.00577	0.0404	113098448	113101043
GRMZM2G117700	5	L	0.000253	0.00275	117965520	117968310
GRMZM2G138349	5	H	0.00141	0.0187	118709298	118712471
GRMZM2G180903	5	L	1.76e-06	4.32e-05	120777241	120780965
GRMZM2G090480	5	H	0.000941	0.0162	123874743	123877316
GRMZM2G181376	7	H	5.25e-06	0.000102	132215974	132217924
GRMZM2G181376	7	L	5.25e-06	0.000102	132215974	132217924
GRMZM5G861659	8	L	1.36e-05	0.000542	124791140	124795852
